# Supplementary material for: Deciphering the Genomic Landscape and Virulence Mechanisms of the Wheat Powdery Mildew Pathogen Blumeria graminis f. sp. tritici Wtn1: Insights from Integrated Genome Assembly and Conidial Transcriptomics
Source: J Fungi (Basel). 2024 Apr 3;10(4):267. doi: 10.3390/jof10040267 (PMC11051031; doi:10.3390/jof10040267)
Supplement: Supplementary file 1 [file jof-10-00267-s001.zip]

Archive with 2 entries (2 files):
- Supplementary_Figures_S1-S5.pdf
- Supplementary_Tables_S1-S14.xlsx
