# Supplementary material for: Deciphering the Genomic Landscape and Virulence Mechanisms of the Wheat Powdery Mildew Pathogen Blumeria graminis f. sp. tritici Wtn1: Insights from Integrated Genome Assembly and Conidial Transcriptomics
Source: J Fungi (Basel). 2024 Apr 3;10(4):267. doi: 10.3390/jof10040267 (PMC11051031; doi:10.3390/jof10040267)
Supplement: Supplementary file 1 [file jof-10-00267-s001.zip › Supplementary_Tables_S1-S14.xlsx]

## Sheet: Supp. Table S1
	Supplementary Table S1. Isolation of genomic DNA from Blumeria graminis f. sp. tritici Wtn1
	DNA isolation method	Concentrations of DNA obtained	Remarks
	CTAB Method (Doyle and Doyle Method)	low	QC failed
	SDS Method	low	QC failed
	Modified CTAB Method	5-20 ng /µl	QC failed
	Modified SDS method	2-5 ng/µl	QC failed
	High molecular DNA isolation	low	QC failed
	CTAB Method	Low	QC failed
	CTAB Method with 5% Sarkosyl	650ng/µl	QC Passed

## Sheet: Supp. Table S2
	Supplementary Table S2. List of software tools used for the whole genome assembly and analysis
	Name/Version	Links/ Data
	AdapterRemoval-V2 2.3.1	https://github.com/mikkelschubert/adapterremoval
	Masurca 4.0.8	https://github.com/alekseyzimin/masurca
	QUAST 4.6	http://bioinf.spbau.ru/quast
	BUSCO 4.1.4	http://busco.ezlab.org/
	Augustus 3.3.3	https://github.com/Gaius-Augustus/Augustus
	BlastX 2.6.0	ftp://ftp.ncbi.nlm.nih.gov/blast/executables/blast+/
	Repeat Masker 4.0.6	https://github.com/rmhubley/RepeatMasker

## Sheet: Supp. Table S3
	Supplementary Table S3. Genome assembly details of B. graminis genomes
		Wtn1	v3.16	THUN-12	IRS_7	96224	JIW2	Bgt#70	94202
	Scaffold L50	4	4	4	6	58	8423	8446	8701
	Scaffold N50	16029079	15587074	15157869	9193655	759993	1482	1746	1544
	Scaffold L90	9	9	9	17	305	55369	56667	59250
	Scaffold N90	9486802	10259397	10894025	2370112	35257	259	269	253
	Scaffold NG50	16029079	15587074	15157869	9193655	858839	0	250	209
	Scaffold len_max	19534821	19721624	19725520	16240227	5203757	23157	33513	29239
	Scaffold len_min	2220	3400584	1742	91701	2000	200	200	200
	Scaffold len_mean	1511881	11733560	3927865	4412145	85133	769	845	781
	Scaffold len_median	24908	11763885	47712	2481208	9441	343	354	335
	Scaffold len_std	4367557	5254929	6405599	4441206	287081	1369	1593	1458
	Scaffold num_A	38991068	39552641	39837400	39794971	23176548	18573909	21470726	20173192
	Scaffold num_T	38906042	39567977	39820411	39755077	23139248	18607231	21458546	20146354
	Scaffold num_C	30262632	30762280	30866311	30838351	17846580	13981254	16689899	15408650
	Scaffold num_G	30250689	30780588	30875444	30800264	17844420	13965040	16712653	15398800
	Scaffold num_N	2194534	139235	3600	0	76938112	109869	189730	157409
	Scaffold num_bp	140604965	140802721	141403166	141188663	158944908	65237303	76521554	71284405
	Scaffold num_bp_not_N	138410431	140663486	141399566	141188663	82006796	65127434	76331824	71126996
	Scaffold num_seq	93	12	36	32	1867	84806	90458	91192
	Scaffold GC content overall	43.04	43.71	43.66	43.66	22.45	42.84	43.65	43.22
	Details at contig level
	Contig L50	47	61	6	6	3847	8905	9862	9449
	Contig N50	848447	688349	10267641	9193655	5816	1354	1435	1378
	Contig L90	177	217	17	17	14714	61905	68596	67533
	Contig N90	163693	154000	2165275	2370112	1607	233	236	232
	Contig NG50	848225	688349	10267641	9193655	1973	0	226	113
	Contig len_max	3461135	2302475	16338308	16240227	75164	23157	31840	29071
	Contig len_min	2220	407	1742	91701	1	9	1	3
	Contig len_mean	333519	198677	2618510	4412145	3682	609	627	605
	Contig len_median	122748	24617	318276	2481208	2257	265	259	254
	Contig len_std	515168	353403	4049693	4441206	4107	1228	1334	1279
	Contig num_bp	138410431	140663486	141399566	141188663	82006796	65127434	76331824	71126996
	Contig num_seq	415	708	54	32	22271	106804	121707	117448
	Number of gaps	322	696	18	0	20404	21998	31249	26256
	Wtn1: GCA_024363405.1
	v3.16: GCA_900519115.1
	THUN-12: GCA_905067625.1
	IRS_7: GCA_927323605.2
	96224: GCA_000418435.1
	JIW2: GCA_000417025.1
	Bgt#70: GCA_000441875.1
	94202: GCA_000417865.1

## Sheet: Supp. Table S4
	Supplementary Table S4. BLASTP top hits summary on predicted genes
	Species	BLAST Top-Hits
	Blumeria graminis f. sp. triticale	4360
	Blumeria graminis f. sp. tritici	3957
	Blumeria graminis f. sp. tritici 96224	3359
	Blumeria hordei	290
	Podosphaera aphanis	261
	Blumeria hordei DH14	232
	Golovinomyces cichoracearum	87
	Erysiphe pulchra	44
	Golovinomyces magnicellulatus	23
	Erysiphe necator	23
	Erysiphe neolycopersici	15
	As found in NCBI NR database on November 2023

## Sheet: Supp. Table S5
	Supplementary Table S5. InterProScan analysis unveiled diverse functional features, identifying distinct protein families (PFAMs) in the genome.
	PFAM	V3.16	THUN-12	Wtn1
	Fungal protein kinase	362	327	345
	WD domain, G-beta repeat	244	250	259
	Protein kinase domain	82	87	88
	RNA recognition motif. (a.k.a. RRM, RBD, or RNP domain)	70	86	87
	Mitochondrial carrier protein	86	85	86
	Zinc knuckle	7	35	82
	Helicase conserved C-terminal domain	62	64	65
	DEAD/DEAH box helicase	40	43	45
	Reverse transcriptase (RNA-dependent DNA polymerase)	15	47	44
	Tetratricopeptide repeat	34	39	42
	Fungal Zn(2)-Cys(6) binuclear cluster domain	21	35	41
	ATPase family associated with various cellular activities (AAA)	38	40	40
	Endonuclease-reverse transcriptase	X	4	40
	Integrase core domain	4	18	38
	Major Facilitator Superfamily	32	33	35
	Zinc finger, C2H2 type	33	39	35
	RNase H	2	4	34
	Sel1 repeat	25	34	34
	ABC transporter	32	30	32
	Egh16-like virulence factor	18	32	32
	Fungal specific transcription factor domain	22	33	28
	Pumilio-family RNA binding repeat	19	27	27
	Integrase zinc binding domain	8	20	25
	RNase H-like domain found in reverse transcriptase	8	20	25
	Ras family	24	25	25
	KH domain	22	24	24
	Ankyrin repeats (3 copies)	19	23	23
	Sugar (and other) transporter	21	23	23
	DnaJ domain	21	21	22
	Haloacid dehalogenase-like hydrolase	16	X	19
	gag-polypeptide of LTR copia-type	4	4	19
	AMP-binding enzyme	19	17	18
	SH3 domain	15	18	18
	SNF2-related domain	19	19	18
	AAA domain	19	18	17
	Armadillo/beta-catenin-like repeat	17	17	17
	FAD binding domain	14	16	17
	Histidine kinase-, DNA gyrase B-, and HSP90-like ATPase	16	16	17
	Hsp20/alpha crystallin family	12	15	17
	AAA+ lid domain	14	15	16
	Calcineurin-like phosphoesterase	15	15	16
	F-box-like	17	17	16
	Proteasome subunit	13	16	16
	Ubiquitin carboxyl-terminal hydrolase	16	15	16
	Ubiquitin-conjugating enzyme	17	15	16
	alpha/beta hydrolase fold	14	14	16
	Elongation factor Tu GTP binding domain	15	15	15
	Methyltransferase domain	15	14	15
	PH domain	13	13	15
	Prenyltransferase and squalene oxidase repeat	14	13	15
	Amino acid permease	14	13	14
	C2 domain	14	13	14
	MELT motif	X	18	14
	Rab-GTPase-TBC domain	12	12	14
	Thioredoxin	15	18	14
	short chain dehydrogenase	14	12	14
	ABC transporter transmembrane region	13	12	13
	Cytochrome P450	13	13	13
	Cytochrome b5-like Heme/Steroid binding domain	12	11	13
	Myb-like DNA-binding domain	9	11	13
	PCI domain	11	13	13
	Acetyltransferase (GNAT) family	12	10	12
	RNA polymerase Rpb1 C-terminal repeat	10	12	12
	Response regulator receiver domain	11	12	12
	SET domain	10	10	12
	Zinc finger, C3HC4 type (RING finger)	12	14	12
	50S ribosome-binding GTPase	10	12	11
	Cyclophilin type peptidyl-prolyl cis-trans isomerase/CLD	11	10	11
	Leucine Rich repeat	X	11	11
	PHD-finger	11	11	11
	PX domain	10	11	11
	Pyridine nucleotide-disulphide oxidoreductase	10	11	11
	Ubiquitin family	8	5	11
	Actin	9	10	10
	Aminotransferase class I and II	10	9	10
	Bromodomain	10	9	10
	CBS domain	11	11	10
	E1-E2 ATPase	7	10	10
	GAG-pre-integrase domain	2	25	10
	Glycosyl hydrolases family 18	8	12	10
	Helicase associated domain (HA2)	10	9	10
	Hsp70 protein	9	10	10
	Kinesin motor domain	8	8	10
	LSM domain	13	16	10
	Ring finger domain	11	10	10
	Sodium/calcium exchanger protein	7	10	10
	TCP-1/cpn60 chaperonin family	9	10	10
	WW domain	8	10	10
	AAA domain (dynein-related subfamily)	9	9	9
	Adaptin N terminal region	9	8	9
	EF-hand domain pair	7	8	9
	Elongation factor Tu domain 2	9	9	9
	Enoyl-(Acyl carrier protein) reductase	9	8	9
	Galactose oxidase, central domain	8	7	9
	Glutamine amidotransferase class-I	7	8	9
	Glycosyl hydrolase family 76	7	8	9
	LIM domain	6	6	9
	Protein prenyltransferase alpha subunit repeat	9	9	9
	Regulator of chromosome condensation (RCC1) repeat	8	8	9
	S1 RNA binding domain	9	9	9
	ThiF family	10	9	9
	Transposase	1	X	9
	Aldehyde dehydrogenase family	9	8	8
	Anaphase-promoting complex subunit 4 WD40 domain	7	7	8
	Calponin homology (CH) domain	5	8	8
	Carboxylesterase family	8	8	8
	Core histone H2A/H2B/H3/H4	7	8	8
	Cyclin, N-terminal domain	8	7	8
	FHA domain	7	7	8
	G-patch domain	7	6	8
	Glycosyl hydrolases family 16	8	8	8
	His Kinase A (phospho-acceptor) domain	8	8	8
	Histidine phosphatase superfamily (branch 1)	8	8	8
	Low affinity iron permease	8	8	8
	NUDIX domain	8	7	8
	Oligonucleotide/oligosaccharide-binding (OB)-fold	8	7	8
	Peptidase family S41	2	8	8
	Phosphatidylinositol 3- and 4-kinase	8	8	8
	Phosphopantetheine attachment site	8	8	8
	Region in Clathrin and VPS	9	10	8
	RhoGAP domain	8	8	8
	Snf7	8	8	8
	UBA/TS-N domain	7	8	8
	ADP-ribosylation factor family	6	7	7
	ATP synthase subunit C	7	7	7
	Biotin-requiring enzyme	5	6	7
	Carbamoyl-phosphate synthase L chain, ATP binding domain	7	5	7
	Chitin synthase	7	7	7
	Chromo (CHRromatin Organisation MOdifier) domain	5	3	7
	Cyclin	7	4	7
	Importin-beta N-terminal domain	7	8	7
	JAB1/Mov34/MPN/PAD-1 ubiquitin protease	7	6	7
	Peptidase M16 inactive domain	7	8	7
	Prefoldin subunit	6	5	7
	Protein phosphatase 2C	7	6	7
	Putative nuclear envelope organisation protein	5	7	7
	Quinolinate phosphoribosyl transferase, C-terminal domain	6	6	7
	Quinolinate phosphoribosyl transferase, N-terminal domain	6	6	7
	SAM domain (Sterile alpha motif)	8	8	7
	Septin	6	6	7
	Serine carboxypeptidase	6	7	7
	Variant SH3 domain	8	8	7
	Zinc finger C-x8-C-x5-C-x3-H type (and similar)	5	8	7
	tRNA synthetase class II core domain (G, H, P, S and T)	7	6	7
	tRNA synthetases class II (D, K and N)	6	6	7
	2EXR family	6	6	6
	2OG-Fe(II) oxygenase superfamily	6	6	6
	3' exoribonuclease family, domain 1	6	6	6
	Acyltransferase	6	6	6
	Ankyrin repeats (many copies)	4	5	6
	Anticodon binding domain	6	6	6
	Condensation domain	6	6	6
	Cyclic nucleotide-binding domain	5	6	6
	DDE superfamily endonuclease	53	X	6
	DNA polymerase family B	4	4	6
	Elongation factor G C-terminus	6	6	6
	Endonuclease/Exonuclease/phosphatase family	4	6	6
	FAD-binding domain	6	6	6
	Ferric reductase like transmembrane component	6	6	6
	GATA zinc finger	4	7	6
	GTPase-activator protein for Ras-like GTPase	6	6	6
	Glycosyl hydrolase family 47	6	6	6
	HEAT-like repeat	6	6	6
	HECT-domain (ubiquitin-transferase)	6	6	6
	HMG (high mobility group) box	6	5	6
	Helix-loop-helix DNA-binding domain	6	6	6
	Hexokinase	4	2	6
	Histidine phosphatase superfamily (branch 2)	7	7	6
	IBR domain, a half RING-finger domain	6	6	6
	Insulinase (Peptidase family M16)	5	6	6
	MCM AAA-lid domain	6	6	6
	MCM N-terminal domain	6	6	6
	MCM OB domain	6	6	6
	MCM P-loop domain	6	6	6
	Multicopper oxidase	6	6	6
	NF-X1 type zinc finger	6	6	6
	Oxidoreductase NAD-binding domain	6	6	6
	PAP2 superfamily	7	7	6
	PAS fold	6	6	6
	PPR repeat	1	3	6
	PPR repeat family	5	5	6
	PhoD related phosphatase	6	6	6
	Pleckstrin homology domain	6	7	6
	Pyridoxal-phosphate dependent enzyme	5	5	6
	RNA-binding, Nab2-type zinc finger	9	9	6
	Radical SAM superfamily	4	5	6
	RecF/RecN/SMC N terminal domain	4	6	6
	Rhodanese-like domain	6	5	6
	SNARE domain	6	5	6
	SPX domain	4	5	6
	Sec63 Brl domain	6	6	6
	Sir2 family	6	6	6
	XYPPX repeat (two copies)	X	7	6
	Zinc-finger of C2H2 type	6	7	6
	tRNA synthetases class I (I, L, M and V)	6	6	6
	AAA ATPase domain	4	5	5
	ABC-2 type transporter	5	5	5
	ABC1 atypical kinase-like domain	5	3	5
	AMP-binding enzyme C-terminal domain	4	5	5
	Acyl-CoA dehydrogenase, middle domain	6	6	5
	Aldo/keto reductase family	5	5	5
	Aminotransferase class-III	5	5	5
	Aminotransferase class-V	7	6	5
	Anticodon-binding domain of tRNA ligase	5	5	5
	BTB/POZ domain	5	5	5
	Brix domain	4	5	5
	CDP-alcohol phosphatidyltransferase	4	5	5
	Cation efflux family	4	4	5
	Cation transporter/ATPase, N-terminus	4	5	5
	Chitin recognition protein	4	4	5
	Cupin-like domain	5	4	5
	Cytoskeletal-regulatory complex EF hand	2	5	5
	Cytosolic domain of 10TM putative phosphate transporter	5	5	5
	DHHC palmitoyltransferase	5	5	5
	DNA polymerase family B, exonuclease domain	6	5	5
	DnaJ C terminal domain	5	5	5
	EF hand	7	5	5
	Elongation Factor G, domain III	5	5	5
	Enoyl-CoA hydratase/isomerase	5	5	5
	Eukaryotic aspartyl protease	5	5	5
	F-box domain	4	5	5
	FYVE zinc finger	4	5	5
	Fatty acid desaturase	5	5	5
	Ferric reductase NAD binding domain	6	6	5
	Fes/CIP4, and EFC/F-BAR homology domain	5	5	5
	GHMP kinases N terminal domain	4	4	5
	Glutathione S-transferase, C-terminal domain	5	5	5
	Glycosyl transferases group 1	5	5	5
	Heavy-metal-associated domain	5	4	5
	Homeodomain	4	4	5
	Initiation factor 2 subunit family	5	5	5
	Ion transport protein	5	5	5
	Iron/manganese superoxide dismutases, C-terminal domain	4	4	5
	Kelch motif	5	2	5
	Lysine methyltransferase	5	5	5
	MIF4G domain	4	5	5
	Metallopeptidase family M24	6	6	5
	MutS domain III	5	6	5
	MutS domain V	5	6	5
	NLI interacting factor-like phosphatase	5	5	5
	Nucleoporin FG repeat region	5	4	5
	OPT oligopeptide transporter protein	9	5	5
	Oxysterol-binding protein	5	5	5
	PQ loop repeat	7	9	5
	Patatin-like phospholipase	4	5	5
	Proteasomal ATPase OB C-terminal domain	5	5	5
	Putative GTPase activating protein for Arf	4	5	5
	RNA polymerase Rpb1, domain 2	3	3	5
	RNA polymerase Rpb2, domain 6	3	3	5
	RhoGEF domain	4	6	5
	Ribonuclease III domain	5	5	5
	S4 domain	5	5	5
	SUR7/PalI family	5	5	5
	Subtilase family	5	5	5
	Thioredoxin-like domain	6	6	5
	Transmembrane amino acid transporter protein	6	5	5
	Type III restriction enzyme, res subunit	5	5	5
	UBA-like domain	4	4	5
	UBX domain	5	5	5
	Ubiquitin binding region	5	5	5
	Velvet factor	5	5	5
	ZIP Zinc transporter	6	5	5
	Zinc-binding dehydrogenase	5	4	5
	bZIP transcription factor	5	5	5
	mRNA capping enzyme, C-terminal domain	2	5	5
	mRNA capping enzyme, catalytic domain	2	5	5
	tRNA synthetases class I (W and Y)	5	5	5
	twin BRCT domain	5	5	5
	16S rRNA methyltransferase RsmB/F	3	4	4
	6-phosphofructo-2-kinase	3	4	4
	AAA lid domain	4	4	4
	ATP synthase alpha/beta family, beta-barrel domain	3	4	4
	ATP synthase alpha/beta family, nucleotide-binding domain	4	4	4
	Acyl-CoA dehydrogenase, C-terminal domain	5	5	4
	Acyl-CoA dehydrogenase, N-terminal domain	5	5	4
	Adaptin C-terminal domain	2	3	4
	Adaptor complexes medium subunit family	3	4	4
	Adenylate kinase	4	4	4
	Alg9-like mannosyltransferase family	5	4	4
	Animal haem peroxidase	4	4	4
	Anp1	3	4	4
	BAR domain	4	3	4
	CAP-Gly domain	1	4	4
	CID domain	2	4	4
	CRAL/TRIO domain	4	3	4
	CS domain	2	3	4
	CTLH/CRA C-terminal to LisH motif domain	4	4	4
	CUE domain	5	5	4
	Calcium-dependent channel, 7TM region, putative phosphate	4	4	4
	Carbon-nitrogen hydrolase	4	4	4
	Cation transport ATPase (P-type)	3	4	4
	Cellulase (glycosyl hydrolase family 5)	4	4	4
	Clathrin adaptor complex small chain	3	4	4
	Cofilin/tropomyosin-type actin-binding protein	4	5	4
	CorA-like Mg2+ transporter protein	4	4	4
	Cullin family	4	4	4
	Cys/Met metabolism PLP-dependent enzyme	4	3	4
	Dienelactone hydrolase family	4	3	4
	Dihydroorotate dehydrogenase	4	4	4
	Dihydrouridine synthase (Dus)	3	4	4
	DnaJ central domain	4	4	4
	Domain found in Dishevelled, Egl-10, and Pleckstrin (DEP)	3	4	4
	Domain of unknown function (DUF4217)	4	4	4
	Dual specificity phosphatase, catalytic domain	4	4	4
	Dynamin family	4	4	4
	Elongation factor Tu C-terminal domain	4	4	4
	Exonuclease	3	2	4
	FAD dependent oxidoreductase	4	4	4
	FAD linked oxidases, C-terminal domain	2	3	4
	FATC domain	4	4	4
	FF domain	4	4	4
	Fatty acid hydroxylase	4	4	4
	Flavin containing amine oxidoreductase	4	4	4
	Flavodoxin	4	4	4
	Forkhead domain	3	4	4
	Fungal tRNA ligase phosphodiesterase domain	4	4	4
	GINS complex protein	4	4	4
	Gamma tubulin complex component C-terminal	5	5	4
	Gamma tubulin complex component N-terminal	5	5	4
	Glutamine amidotransferase domain	3	4	4
	Glycosyltransferase sugar-binding region containing DXD motif	3	3	4
	HAMP domain	4	4	4
	HEAT repeats	4	4	4
	HMGL-like	4	4	4
	HSF-type DNA-binding	3	3	4
	HhH-GPD superfamily base excision DNA repair protein	4	4	4
	Histone deacetylase domain	4	4	4
	Histone-like transcription factor (CBF/NF-Y) and archaeal histone	3	5	4
	IQ calmodulin-binding motif	4	5	4
	Isocitrate/isopropylmalate dehydrogenase	5	5	4
	Late exocytosis, associated with Golgi transport	4	4	4
	MBOAT, membrane-bound O-acyltransferase family	4	4	4
	ML-like domain	4	4	4
	Magnesium transporter NIPA	2	3	4
	Maintenance of mitochondrial structure and function	4	3	4
	Major intrinsic protein	5	5	4
	Midasin AAA lid domain	4	4	4
	Mono-functional DNA-alkylating methyl methanesulfonate N-term	4	4	4
	MutS domain II	4	5	4
	Myosin head (motor domain)	3	4	4
	NAD dependent epimerase/dehydratase family	5	5	4
	OB-fold nucleic acid binding domain	4	4	4
	PAS domain	3	4	4
	PB1 domain	4	4	4
	Pentatricopeptide repeat domain	4	2	4
	Peptidase family M28	4	4	4
	Peroxidase	2	4	4
	Phospholipase D Active site motif	4	4	4
	Phospholipid-translocating ATPase N-terminal	2	4	4
	Phospholipid-translocating P-type ATPase C-terminal	2	4	4
	Phosphoribosyl transferase domain	3	4	4
	Polysaccharide deacetylase	4	4	4
	Proteasome/cyclosome repeat	4	4	4
	Protein kinase C terminal domain	3	3	4
	Protein of unknown function (DUF3984)	X	4	4
	Protein trafficking PGA2	3	4	4
	R3H domain	4	4	4
	RMND1/Sif2-Sif3/Mrx10, DUF155	4	4	4
	RNA ligase	4	4	4
	RNA polymerase Rpb3/Rpb11 dimerisation domain	2	4	4
	RWD domain	3	4	4
	Rad51	3	4	4
	RanBP1 domain	3	4	4
	RasGEF N-terminal motif	4	4	4
	RasGEF domain	4	4	4
	Ribosomal protein L7Ae/L30e/S12e/Gadd45 family	5	5	4
	SMC proteins Flexible Hinge Domain	2	4	4
	STAS domain	3	4	4
	SacI homology domain	4	4	4
	Sec1 family	4	4	4
	Sec7 domain	4	4	4
	Sister chromatid cohesion protein PDS5 protein	3	3	4
	Staphylococcal nuclease homologue	4	4	4
	Sulfate permease family	3	4	4
	Synaptobrevin	4	4	4
	TPR repeat	3	4	4
	Transient receptor potential (TRP) ion channel	4	4	4
	Transketolase, pyrimidine binding domain	4	4	4
	Triose-phosphate Transporter family	4	4	4
	Tubulin C-terminal domain	4	3	4
	Tubulin/FtsZ family, GTPase domain	4	3	4
	XPG I-region	4	3	4
	Yeast PIR protein repeat	4	4	4
	Zinc finger, ZZ type	3	4	4
	Zinc-finger double-stranded RNA-binding	4	5	4
	emp24/gp25L/p24 family/GOLD	4	4	4
	pfkB family carbohydrate kinase	4	3	4
	tRNA ligase kinase domain	4	4	4
	tRNA synthetases class I (M)	4	3	4
	2-oxoacid dehydrogenases acyltransferase (catalytic domain)	3	3	3
	2Fe-2S iron-sulfur cluster binding domain	4	4	3
	3-oxo-5-alpha-steroid 4-dehydrogenase	4	4	3
	4'-phosphopantetheinyl transferase superfamily	3	3	3
	60s Acidic ribosomal protein	3	3	3
	AFG1-like ATPase	3	3	3
	AIR synthase related protein, C-terminal domain	3	3	3
	ALG6, ALG8 glycosyltransferase family	3	3	3
	ARID/BRIGHT DNA binding domain	4	4	3
	ATP dependent DNA ligase domain	3	3	3
	ATP-NAD kinase C-terminal domain	3	3	3
	ATP-NAD kinase N-terminal domain	3	3	3
	ATP-dependent protease La (LON) substrate-binding domain	3	3	3
	Acetyltransferase (GNAT) domain	3	3	3
	Aconitase C-terminal domain	4	4	3
	Aconitase family (aconitate hydratase)	4	4	3
	Acyl transferase domain	3	3	3
	Acyltransferase family	3	3	3
	Aldose 1-epimerase	2	3	3
	Alpha amylase, catalytic domain	3	3	3
	Amino acid kinase family	3	2	3
	Amino-transferase class IV	3	3	3
	Anaphase-promoting complex, cyclosome, subunit 3	1	2	3
	Argonaute linker 1 domain	3	3	3
	Arrestin (or S-antigen), C-terminal domain	3	3	3
	BRCA1 C Terminus (BRCT) domain	3	3	3
	BSD domain	3	3	3
	Bacterial transferase hexapeptide (six repeats)	3	3	3
	Beta-ketoacyl synthase, C-terminal domain	3	3	3
	Beta-ketoacyl synthase, N-terminal domain	3	3	3
	Biotin carboxylase C-terminal domain	3	3	3
	Biotin carboxylase, N-terminal domain	3	3	3
	C-terminal four TMM region of protein-O-mannosyltransferase	3	3	3
	CBF/Mak21 family	3	3	3
	CFEM domain	3	4	3
	CPSF A subunit region	3	3	3
	CRAL/TRIO, N-terminal domain	3	3	3
	CSN8/PSMD8/EIF3K family	3	2	3
	Cation transporting ATPase, C-terminus	3	3	3
	Cell morphogenesis central region	3	3	3
	Centromere kinetochore component CENP-T histone fold	3	2	3
	Chitin synthase N-terminal	3	3	3
	Cid1 family poly A polymerase	2	2	3
	Citrate synthase, C-terminal domain	3	2	3
	CoA-ligase	2	2	3
	Common central domain of tyrosinase	3	3	3
	Conserved hypothetical ATP binding protein	3	3	3
	Cullin protein neddylation domain	3	3	3
	Cyclin, C-terminal domain	3	2	3
	Cytidine and deoxycytidylate deaminase zinc-binding region	3	3	3
	Cytidylyltransferase-like	3	3	3
	DDHD domain	3	2	3
	DEK C terminal domain	3	3	3
	DNA mismatch repair protein, C-terminal domain	2	2	3
	DNA photolyase	3	2	3
	DNA polymerase alpha/epsilon subunit B	3	2	3
	Dehydrogenase E1 component	3	3	3
	Der1-like family	2	2	3
	Dip2/Utp12 Family	3	3	3
	Dolichyl-phosphate-mannose-protein mannosyltransferase	3	3	3
	Domain of unknown function (DUF3336)	3	3	3
	Domain of unknown function (DUF4965)	3	3	3
	Dynamin central region	3	3	3
	ERCC4 domain	2	3	3
	EamA-like transporter family	3	3	3
	Electron transfer flavoprotein domain	2	3	3
	Elongation factor G, domain IV	3	3	3
	Eukaryotic initiation factor 4E	3	3	3
	Exportin 1-like protein	3	3	3
	FAD binding domain of DNA photolyase	3	2	3
	FAT domain	3	3	3
	FGGY family of carbohydrate kinases, C-terminal domain	2	3	3
	FGGY family of carbohydrate kinases, N-terminal domain	2	3	3
	FKBP-type peptidyl-prolyl cis-trans isomerase	3	3	3
	Family of unknown function (DUF5923)	3	3	3
	Ferritin-like domain	3	3	3
	FtsJ-like methyltransferase	3	3	3
	Fungal protein of unknown function (DUF1752)	3	3	3
	G-protein alpha subunit	3	3	3
	GAF domain	3	3	3
	GAT domain	2	3	3
	GDP-mannose 4,6 dehydratase	3	3	3
	GDSL-like Lipase/Acylhydrolase family	3	3	3
	GHMP kinases C terminal	3	2	3
	GNS1/SUR4 family	3	3	3
	Gelsolin repeat	3	3	3
	Glucanosyltransferase	3	3	3
	Glutaredoxin	3	3	3
	Glutathione S-transferase, N-terminal domain	3	3	3
	Glycogen recognition site of AMP-activated protein kinase	2	3	3
	Glycolipid 2-alpha-mannosyltransferase	3	3	3
	Glycosyl transferase family 2	2	3	3
	Glycosyl transferase family 90	3	3	3
	Glycosyltransferase family 20	3	3	3
	Gti1/Pac2 family	3	3	3
	Guanine nucleotide exchange factor in Golgi transport N-terminal	3	3	3
	HAD-hyrolase-like	3	3	3
	Histone chaperone Rttp106-like	3	3	3
	Hr1 repeat	3	3	3
	Iron/manganese superoxide dismutases, alpha-hairpin domain	2	2	3
	JmjC domain, hydroxylase	3	3	3
	KOW motif	3	2	3
	Ketopantoate reductase PanE/ApbA	3	2	3
	Ketopantoate reductase PanE/ApbA C terminal	3	2	3
	Lipase (class 3)	3	1	3
	LisH	3	4	3
	Lyase	4	3	3
	Lysophospholipase catalytic domain	2	3	3
	MIR domain	3	3	3
	ML domain	3	3	3
	MOZ/SAS family	3	3	3
	MYST family zinc finger domain	3	3	3
	MaoC like domain	3	3	3
	Mitochondrial branched-chain alpha-ketoacid dehydrogenase kinase	3	3	3
	Mitochondrial ribosomal protein L51 / S25 / CI-B8 domain	2	3	3
	Mob1/phocein family	3	3	3
	MutS domain I	4	4	3
	MutS family domain IV	4	4	3
	Mycolic acid cyclopropane synthetase	2	3	3
	N-terminal domain of argonaute	3	3	3
	N-terminal domain of ribose phosphate pyrophosphokinase	3	3	3
	NAD synthase	1	2	3
	NAD(P)-binding Rossmann-like domain	2	3	3
	NDT80 / PhoG like DNA-binding family	3	3	3
	NUBPL iron-transfer P-loop NTPase	3	3	3
	Nucleotidyltransferase domain	2	3	3
	O-methyltransferase domain	3	3	3
	Oxidoreductase FAD-binding domain	3	3	3
	PA domain	3	3	3
	PWI domain	2	3	3
	PXA domain	3	2	3
	Paired amphipathic helix repeat	3	3	3
	Peptidase M1 N-terminal domain	3	3	3
	Peptidase family M1 domain	3	3	3
	Pex2 / Pex12 amino terminal region	3	3	3
	Phorbol esters/diacylglycerol binding domain (C1 domain)	3	3	3
	Phosphatidylinositol-specific phospholipase C, X domain	3	3	3
	Phosphoglucomutase/phosphomannomutase, alpha/beta/alpha domain I	3	3	3
	Phospholipid methyltransferase	3	3	3
	Phosphoribosyl synthetase-associated domain	3	3	3
	Piwi domain	3	3	3
	Polyprenyl synthetase	3	3	3
	Probable molybdopterin binding domain	2	3	3
	Proteasome subunit A N-terminal signature	6	6	3
	Protein of unknown function (DUF1295)	3	3	3
	Protein of unknown function, DUF604	3	3	3
	Protein-tyrosine phosphatase	3	3	3
	Putative S-adenosyl-L-methionine-dependent methyltransferase	2	2	3
	Pyridoxal-dependent decarboxylase conserved domain	3	3	3
	RING-H2 zinc finger domain	3	3	3
	RING-type zinc-finger	4	4	3
	RING-variant domain	2	3	3
	RIO1 family	3	3	3
	RNA pol II promoter Fmp27 protein domain	3	3	3
	RNA polymerase II transcription elongation factor	3	3	3
	RNA polymerase Rpb1, domain 1	3	3	3
	RNA polymerase Rpb1, domain 3	3	3	3
	RNA polymerase Rpb1, domain 4	3	3	3
	RNA polymerase Rpb1, domain 5	3	3	3
	RNA polymerase Rpb2, domain 2	3	3	3
	RNA polymerase Rpb2, domain 3	3	3	3
	RNA polymerase Rpb2, domain 7	3	3	3
	RNA polymerase Rpb4	2	2	3
	RNA polymerase beta subunit	3	3	3
	RNB domain	3	3	3
	Regulated-SNARE-like domain	3	3	3
	Regulator of G protein signaling domain	4	4	3
	Rhomboid family	2	3	3
	Ribosomal protein L1p/L10e family	3	3	3
	Ribosomal protein L6	4	4	3
	Ribosomal protein S12/S23	X	3	3
	Ribosomal protein S17	3	3	3
	Ribosomal protein S2	3	3	3
	Ribosomal protein S8e	2	3	3
	SPFH domain / Band 7 family	3	3	3
	SUZ domain	1	1	3
	SWIRM domain	3	3	3
	Sas10/Utp3/C1D family	3	3	3
	Sec23/Sec24 beta-sandwich domain	3	3	3
	Sec23/Sec24 helical domain	3	3	3
	Sec23/Sec24 trunk domain	3	3	3
	Sec23/Sec24 zinc finger	3	3	3
	Signal peptidase, peptidase S26	3	2	3
	Snare region anchored in the vesicle membrane C-terminus	2	3	3
	Sodium/hydrogen exchanger family	3	3	3
	Surp module	1	3	3
	TGS domain	3	3	3
	TLC domain	4	4	3
	Thiolase, C-terminal domain	3	3	3
	Thiolase, N-terminal domain	3	3	3
	Tim17/Tim22/Tim23/Pmp24 family	4	4	3
	Transcription factor TFIIB repeat	3	4	3
	Transketolase, C-terminal domain	3	3	3
	Translation initiation factor 1A / IF-1	3	3	3
	Translation initiation factor SUI1	2	2	3
	Tyosinase C-terminal domain	3	3	3
	Type I phosphodiesterase / nucleotide pyrophosphatase	3	3	3
	Ubiquitin-2 like Rad60 SUMO-like	3	2	3
	Ulp1 protease family, C-terminal catalytic domain	3	3	3
	Uncharacterized conserved protein (DUF2196)	1	2	3
	VHS domain	4	3	3
	Vacuolar protein sorting-associated protein 62	3	3	3
	Vacuolar sorting protein 9 (VPS9) domain	2	3	3
	Voltage gated chloride channel	3	3	3
	Vps4 C terminal oligomerisation domain	3	3	3
	Vps51/Vps67	3	3	3
	WSC domain	3	3	3
	XPG N-terminal domain	3	3	3
	YEATS family	3	4	3
	Yip1 domain	3	3	3
	Zn-finger in Ran binding protein and others	2	3	3
	Zn-finger in ubiquitin-hydrolases and other protein	3	3	3
	chorismate binding enzyme	3	3	3
	e3 binding domain	2	3	3
	impB/mucB/samB family	3	3	3
	impB/mucB/samB family C-terminal domain	3	3	3
	snoRNA binding domain, fibrillarin	3	3	3
	tRNA methyltransferase complex GCD14 subunit	3	2	3
	tRNA synthetases class I (E and Q), catalytic domain	3	3	3
	14-3-3 protein	2	2	2
	26S proteasome subunit RPN7	2	2	2
	3'-5' exonuclease	2	2	2
	40S ribosome biogenesis protein Tsr1 and BMS1 C-terminal	2	2	2
	60Kd inner membrane protein	2	2	2
	A repeated domain in UCH-protein	2	2	2
	AAA C-terminal domain	1	2	2
	AAA domain (Cdc48 subfamily)	2	2	2
	AARP2CN (NUC121) domain	2	2	2
	ABC transporter transmembrane region 2	2	2	2
	ACT domain	2	2	2
	AIR carboxylase	1	1	2
	ALIX V-shaped domain binding to HIV	2	2	2
	ANTH domain	2	2	2
	ATP cone domain	1	1	2
	ATP dependent DNA ligase C terminal region	2	2	2
	ATP-grasp domain	2	2	2
	AWS domain	2	2	2
	Acetyl-coenzyme A transporter 1	2	2	2
	Acyl CoA binding protein	2	2	2
	Acyltransferase C-terminus	2	2	2
	Adenosine deaminase	2	1	2
	Adenylate kinase, active site lid	2	2	2
	Adenylate sensor of SNF1-like protein kinase	2	2	2
	Adenylosuccinate synthetase	X	1	2
	AhpC/TSA family	2	2	2
	Alcohol dehydrogenase GroES-like domain	2	2	2
	Alpha/beta hydrolase family	2	2	2
	Amino-terminal Zinc-binding domain of ubiquitin ligase E3A	2	2	2
	Ankyrin repeat	2	2	2
	Anthranilate synthase component I, N terminal region	2	2	2
	Argonaute linker 2 domain	3	3	2
	Arrestin (or S-antigen), N-terminal domain	3	3	2
	Asparaginase	2	2	2
	Asparagine synthase	2	2	2
	Aspartate/ornithine carbamoyltransferase, Asp/Orn binding domain	2	2	2
	Aspartate/ornithine carbamoyltransferase, carbamoyl-P binding domain	2	2	2
	Autophagocytosis associated protein, active-site domain	2	2	2
	Autophagy protein ATG17-like domain	2	2	2
	BAH domain	2	2	2
	BAR domain of APPL family	1	2	2
	BAR-like domain	2	2	2
	BRCT domain, a BRCA1 C-terminus domain	2	2	2
	BRO1-like domain	2	2	2
	Basic region leucine zipper	2	2	2
	Beta-Casp domain	2	2	2
	Beta-glucosidase (SUN family)	1	2	2
	Biotin/lipoate A/B protein ligase family	X	1	2
	Bromodomain associated	2	2	2
	Bromodomain extra-terminal - transcription regulation	2	1	2
	C-5 cytosine-specific DNA methylase	2	2	2
	C-terminal domain found in long catalases	2	2	2
	C-terminal region of MMR_HSR1 domain	2	2	2
	C-terminal regulatory domain of Threonine dehydratase	2	2	2
	C-terminal, D2-small domain, of ClpB protein	2	2	2
	C-terminus of histone H2A	2	2	2
	C4-type zinc-finger of DNA polymerase delta	2	2	2
	CAF1 family ribonuclease	2	2	2
	CHORD	X	2	2
	CHY zinc finger	2	2	2
	CLASP N terminal	X	2	2
	CNH domain	2	3	2
	CSL zinc finger	2	2	2
	Carbamoyl-phosphate synthase small chain, CPSase domain	2	2	2
	Carbamoyl-phosphate synthetase large chain, oligomerisation domain	2	1	2
	Casein kinase II regulatory subunit	3	2	2
	Caspase domain	2	2	2
	Catalase	2	2	2
	Catalase-related immune-responsive	2	2	2
	Cation transport protein	2	2	2
	Caulimovirus viroplasmin	X	2	2
	Cell division protein 48 (CDC48), domain 2	2	2	2
	Centrosomin N-terminal motif 1	1	2	2
	Cgr1 family	2	2	2
	Chitin synthase export chaperone	2	2	2
	Choline/ethanolamine kinase	2	2	2
	Chromatin remodelling complex Rsc7/Swp82 subunit	2	2	2
	Clathrin propeller repeat	2	2	2
	Clp amino terminal domain, pathogenicity island component	2	2	2
	Coatomer WD associated region	2	2	2
	CobW/HypB/UreG, nucleotide-binding domain	2	2	2
	Coenzyme A transferase	2	2	2
	Coiled-coil domain containing protein 97-like, C-terminal	2	2	2
	Coiled-coil domain-containing protein 90-like	2	2	2
	Complex 1 protein (LYR family)	3	6	2
	Complex I intermediate-associated protein 30 (CIA30)	2	2	2
	Complex1_LYR-like	2	2	2
	CrcB-like protein, Camphor Resistance (CrcB)	2	2	2
	Creatinase/Prolidase N-terminal domain	2	2	2
	Cutinase	2	1	2
	Cytochrome c/c1 heme lyase	1	2	2
	Cytochrome oxidase assembly protein	1	1	2
	D-isomer specific 2-hydroxyacid dehydrogenase, NAD binding domain	2	2	2
	D-isomer specific 2-hydroxyacid dehydrogenase, catalytic domain	2	2	2
	DAHP synthetase I family	2	2	2
	DEAD_2	2	2	2
	DENN (AEX-3) domain	2	2	2
	DIL domain	2	2	2
	DNA ligase N terminus	2	2	2
	DNA polymerase type B, organellar and viral	X	X	2
	DNA-dependent RNA polymerase	1	1	2
	DSHCT (NUC185) domain	2	2	2
	Diacylglycerol kinase catalytic domain	2	2	2
	Diaphanous GTPase-binding Domain	2	2	2
	Dicer dimerisation domain	2	2	2
	Dihydroneopterin aldolase	X	2	2
	Dimerisation and cyclophilin-binding domain of Mon2	2	2	2
	Dis3-like cold-shock domain 2 (CSD2)	2	2	2
	Domain found in IF2B/IF5	2	2	2
	Domain of unknown function (DUF1771)	2	2	2
	Domain of unknown function (DUF1793)	2	2	2
	Domain of unknown function (DUF1993)	2	2	2
	Domain of unknown function (DUF1996)	1	2	2
	Domain of unknown function (DUF202)	3	4	2
	Domain of unknown function (DUF4045)	2	2	2
	Domain of unknown function (DUF4187)	2	1	2
	Domain of unknown function (DUF5127)	2	2	2
	Dor1-like family	2	2	2
	Dynamin GTPase effector domain	2	2	2
	Dynein heavy chain AAA lid domain	1	2	2
	EF hand associated	2	2	2
	ENTH domain	2	2	2
	ER lumen protein retaining receptor	2	2	2
	ERAP1-like C-terminal domain	2	2	2
	ERG2 and Sigma1 receptor like protein	1	1	2
	Eisosome component PIL1	2	2	2
	Endomembrane protein 70	2	2	2
	Endoplasmic Reticulum-Golgi Intermediate Compartment (ERGIC)	2	2	2
	Endoplasmic reticulum vesicle transporter	2	2	2
	Enhancer of polycomb-like	2	2	2
	Enolase, C-terminal TIM barrel domain	1	1	2
	Enolase, N-terminal domain	1	1	2
	Ergosterol biosynthesis ERG4/ERG24 family	2	2	2
	Essential protein Yae1, N terminal	1	1	2
	Est1 DNA/RNA binding domain	2	2	2
	Eukaryotic cytochrome b561	2	2	2
	Eukaryotic elongation factor 5A hypusine, DNA-binding OB fold	2	2	2
	Eukaryotic phosphomannomutase	1	1	2
	Eukaryotic porin	2	2	2
	Eukaryotic rRNA processing protein EBP2	1	2	2
	Eukaryotic translation initiation factor eIF2A	1	2	2
	Exocyst complex component Sec10	2	2	2
	Exosome complex exonuclease RRP4 N-terminal region	2	2	2
	Exosome complex exonuclease Rrp40 N-terminal domain	1	2	2
	Exosome component EXOSC1/CSL4	2	2	2
	Exportin-5 family	1	1	2
	Extracellular tail, of 10TM putative phosphate transporter	2	2	2
	FDF domain	2	2	2
	Family of unknown function (DUF6595)	2	2	2
	Fcf1	2	2	2
	Fibronectin type III domain	1	2	2
	Flavoprotein	2	2	2
	Formyl transferase	1	2	2
	Frag1/DRAM/Sfk1 family	X	2	2
	G protein-coupled glucose receptor regulating Gpa2	2	2	2
	GDA1/CD39 (nucleoside phosphatase) family	2	2	2
	GDP dissociation inhibitor	2	2	2
	GDP-fucose protein O-fucosyltransferase	2	1	2
	GDP/GTP exchange factor Sec2p	2	2	2
	GMC oxidoreductase	2	2	2
	GPR1/FUN34/yaaH family	2	2	2
	GRAM domain	2	1	2
	GTP1/OBG	2	2	2
	GYF domain	2	2	2
	Galactose oxidase-like, Early set domain	2	2	2
	Gar1/Naf1 RNA binding region	1	2	2
	Glucosidase II beta subunit-like	2	2	2
	Glucosidase II beta subunit-like protein	2	2	2
	Glutamine amidotransferases class-II	1	2	2
	Glutamine synthetase, catalytic domain	2	2	2
	Glycerophosphoryl diester phosphodiesterase family	2	2	2
	Glycine cleavage system P-protein	2	2	2
	Glycosyl hydrolase catalytic core	2	2	2
	Glycosyl hydrolase family 63 C-terminal domain	2	2	2
	Glycosyl hydrolase family 92	2	2	2
	Glycosyl hydrolase family 92 N-terminal domain	2	2	2
	Glycosyl hydrolases family 17	2	2	2
	Glycosyl transferase family 21	2	2	2
	Glycosyl transferase family 41	2	2	2
	Glycosyl transferase family 8	2	1	2
	Glycosyltransferase family 28 N-terminal domain	1	2	2
	Glyoxal oxidase N-terminus	2	2	2
	Gtr1/RagA G protein conserved region	2	2	2
	HAT (Half-A-TPR) repeat	2	2	2
	HD domain	1	1	2
	HEAT repeat	2	2	2
	HIT domain	3	3	2
	HORMA domain	3	3	2
	HSA domain	2	2	2
	HYPK UBA domain	2	2	2
	Helicase C-terminal domain	2	2	2
	Helix-hairpin-helix motif	2	2	2
	Heterokaryon incompatibility protein Het-C	4	2	2
	Hexapeptide repeat of succinyl-transferase	2	2	2
	Histidine biosynthesis protein	2	2	2
	Histidyl-tRNA synthetase	2	2	2
	Histone-binding protein RBBP4 or subunit C of CAF1 complex	2	2	2
	HpcH/HpaI aldolase/citrate lyase family	2	2	2
	Hypoxia induced protein conserved region	1	1	2
	Importin repeat	2	2	2
	Inhibitor of Apoptosis domain	2	2	2
	Inhibitor of growth proteins N-terminal histone-binding	1	1	2
	Inositol monophosphatase family	2	1	2
	Inositol polyphosphate kinase	2	2	2
	Insertion domain in 60S ribosomal protein L10P	2	2	2
	Integral peroxisomal membrane peroxin	2	2	2
	Iron only hydrogenase large subunit, C-terminal domain	1	1	2
	Isochorismatase family	1	1	2
	Isocitrate lyase family	2	3	2
	Isoprenylcysteine carboxyl methyltransferase (ICMT) family	2	2	2
	Kre9/KNH-like N-terminal Ig-like domain	2	3	2
	Ku70/Ku80 N-terminal alpha/beta domain	2	2	2
	Ku70/Ku80 beta-barrel domain	2	2	2
	L-lysine 6-monooxygenase/L-ornithine 5-monooxygenase	2	2	2
	LETM1-like, RBD	2	2	2
	LMBR1-like membrane protein	3	2	2
	La domain	1	2	2
	Las17-binding protein actin regulator	2	2	2
	Late expression factor 4 (LEF-4)	X	X	2
	Legume-like lectin family	2	2	2
	Leucine Rich repeats (2 copies)	2	2	2
	Leucine carboxyl methyltransferase	2	2	2
	Lon protease (S16) C-terminal proteolytic domain	2	2	2
	Lumazine binding domain	X	2	2
	MA3 domain	2	2	2
	MFS/sugar transport protein	1	2	2
	MGS-like domain	2	2	2
	MIT (microtubule interacting and transport) domain	2	2	2
	MIZ/SP-RING zinc finger	X	1	2
	MOSC N-terminal beta barrel domain	2	2	2
	MOSC domain	2	2	2
	Maintenance of mitochondrial morphology protein 1	2	2	2
	Mak10 subunit, NatC N(alpha)-terminal acetyltransferase	3	1	2
	Male sterility protein	2	2	2
	Maltose acetyltransferase	2	2	2
	Man1-Src1p-C-terminal domain	1	1	2
	MatE	2	2	2
	Mechanosensitive ion channel	2	2	2
	Meiotic cell cortex C-terminal pleckstrin homology	2	2	2
	Membrane bound O-acyl transferase family	2	2	2
	Membrane-associating domain	5	5	2
	Met-10+ like-protein	2	2	2
	Metal-independent alpha-mannosidase (GH125)	2	2	2
	Metallo-beta-lactamase superfamily	2	2	2
	Methylenetetrahydrofolate reductase	2	2	2
	MgsA AAA+ ATPase C terminal	1	2	2
	Mid domain of argonaute	2	2	2
	Mis6	2	2	2
	Mitochondrial biogenesis AIM24	2	X	2
	Mitochondrial inner membrane protein	2	2	2
	Mitochondrial protein up-regulated during meiosis	X	2	2
	Mitochondrial small ribosomal subunit Rsm22	2	2	2
	Molybdenum Cofactor Synthesis C	1	1	2
	Molybdopterin cofactor-binding domain	2	2	2
	Mpv17 / PMP22 family	3	4	2
	MutL C terminal dimerisation domain	2	2	2
	Mycotoxin biosynthesis protein UstYa	2	2	2
	Myo-inositol-1-phosphate synthase	2	2	2
	N terminus of Rad21 / Rec8 like protein	2	2	2
	N-terminal domain of CBF1 interacting co-repressor CIR	2	2	2
	N-terminal region of Chorein or VPS13	2	2	2
	N2,N2-dimethylguanosine tRNA methyltransferase	2	X	2
	NAC domain	2	2	2
	NAD binding domain of 6-phosphogluconate dehydrogenase	2	2	2
	NADP oxidoreductase coenzyme F420-dependent	2	2	2
	NAT, N-acetyltransferase, of N-acetylglutamate synthase	2	1	2
	NFACT protein RNA binding domain	1	2	2
	NOP5NT (NUC127) domain	2	2	2
	NOT2 / NOT3 / NOT5 family	1	2	2
	NUC153 domain	2	2	2
	Natural resistance-associated macrophage protein	2	2	2
	Nitrogen permease regulator 2	2	2	2
	Nitronate monooxygenase	2	2	2
	NmrA-like family	2	2	2
	Non-repetitive/WGA-negative nucleoporin C-terminal	2	2	2
	Nuclear pore complex assembly	1	1	2
	Nuclear transport factor 2 (NTF2) domain	2	2	2
	Nucleoporin Nup120/160	2	2	2
	Nucleoporin or Nuclear pore complex subunit NUP214=Nup159	X	1	2
	Nucleoside transporter	2	2	2
	Nucleosome assembly protein (NAP)	2	2	2
	Nucleotide-sugar transporter	2	2	2
	Nucleotidyl transferase	2	2	2
	Nup133 N terminal like	2	2	2
	OTU-like cysteine protease	2	2	2
	Organic solute transporter Ostalpha	2	2	2
	Origin recognition complex (ORC) subunit 3 N-terminus	2	2	2
	P-loop containing dynein motor region D4	1	1	2
	P21-Rho-binding domain	1	2	2
	PDZ-like domain	2	2	2
	PGAP1-like protein	2	2	2
	PHD-zinc-finger like domain	3	3	2
	PIF1-like helicase	X	2	2
	PITH domain	2	2	2
	PP-loop family	2	2	2
	PPIC-type PPIASE domain	1	2	2
	PPPDE putative peptidase domain	2	1	2
	PRELI-like family	2	2	2
	PUA domain	3	3	2
	PUL domain	2	2	2
	Pal1 cell morphology protein	2	2	2
	Pam16	2	2	2
	Pectate lyase superfamily protein	2	2	2
	Peptidase dimerisation domain	2	1	2
	Peptidase family M20/M25/M40	2	1	2
	Peptidase family M3	2	2	2
	Peptidase family M41	1	1	2
	Peptidase family M48	2	2	2
	Peptidase inhibitor I9	1	1	2
	Peroxisomal biogenesis factor 11 (PEX11)	2	3	2
	Pex14 N-terminal domain	2	2	2
	Phagosome assembly factor 1	2	2	2
	Phosducin	2	2	2
	Phosphatidate phosphatase APP1, catalytic domain	2	1	2
	Phosphatidylinositol-4-phosphate 5-Kinase	2	2	2
	Phosphatidylinositol-specific phospholipase C, Y domain	2	2	2
	Phosphatidylserine decarboxylase	2	2	2
	Phosphoadenosine phosphosulfate reductase family	1	2	2
	Phosphofructokinase	2	2	2
	Phosphoglucomutase/phosphomannomutase, C-terminal domain	2	2	2
	Phosphoinositide 3-kinase family, accessory domain (PIK domain)	2	2	2
	Phospholipase/Carboxylesterase	2	2	2
	Phosphoribosylaminoimidazole carboxylase C-terminal domain	1	1	2
	Phosphoribulokinase / Uridine kinase family	2	2	2
	Phosphorylase superfamily	2	1	2
	Phosphotyrosyl phosphate activator (PTPA) protein	3	4	2
	Phytochrome region	2	2	2
	Plasma-membrane choline transporter	1	2	2
	Possible Fer4-like domain in RNase L inhibitor, RLI	1	1	2
	Prolyl oligopeptidase family	2	2	2
	Protein of unknown function (DUF2034)	2	2	2
	Protein of unknown function (DUF2418)	1	2	2
	Protein of unknown function (DUF3295)	2	2	2
	Protein of unknown function (DUF726)	2	2	2
	Protein similar to CwfJ C-terminus 1	2	2	2
	Protein similar to CwfJ C-terminus 2	2	2	2
	Proton-conducting membrane transporter	X	X	2
	Putative diphthamide synthesis protein	2	2	2
	Putative zinc finger in N-recognin (UBR box)	2	2	2
	Pyridine nucleotide-disulphide oxidoreductase, dimerisation domain	2	2	2
	Pyridoxamine 5'-phosphate oxidase	3	3	2
	Pyrroline-5-carboxylate reductase dimerisation	2	2	2
	Queuine tRNA-ribosyltransferase	2	2	2
	RINT-1 / TIP-1 family	1	1	2
	RNA 2'-phosphotransferase, Tpt1 / KptA family	2	2	2
	RNA polymerase III subunit Rpc25	1	2	2
	RNA polymerase Rpb2, domain 4	2	2	2
	RNA polymerase Rpb2, domain 5	2	2	2
	RNA polymerase Rpb3/RpoA insert domain	2	2	2
	RNA polymerase Rpb8	X	2	2
	RNAPII transcription regulator C-terminal	2	2	2
	RPC5 protein	2	2	2
	RPEL repeat	2	2	2
	Rad4 beta-hairpin domain 1	2	2	2
	Rad4 beta-hairpin domain 2	2	2	2
	Rad4 beta-hairpin domain 3	2	2	2
	Rad4 transglutaminase-like domain	2	2	2
	RasGAP C-terminus	2	2	2
	RecQ zinc-binding	2	2	2
	Redoxin	2	2	2
	Replication factor C C-terminal domain	3	3	2
	Replication factor-A C terminal domain	2	2	2
	Replication protein A OB domain	2	2	2
	Ribonucleotide reductase, all-alpha domain	1	1	2
	Ribonucleotide reductase, barrel domain	1	1	2
	Ribosomal L28e protein family	2	2	2
	Ribosomal Proteins L2, C-terminal domain	2	2	2
	Ribosomal Proteins L2, RNA binding domain	2	2	2
	Ribosomal protein L10	2	2	2
	Ribosomal protein L11 methyltransferase (PrmA)	2	2	2
	Ribosomal protein L11, N-terminal domain	2	2	2
	Ribosomal protein L11, RNA binding domain	2	2	2
	Ribosomal protein L13	2	2	2
	Ribosomal protein L14p/L23e	2	2	2
	Ribosomal protein L16p/L10e	2	2	2
	Ribosomal protein L22p/L17e	2	2	2
	Ribosomal protein L24e	2	2	2
	Ribosomal protein L3	2	2	2
	Ribosomal protein L4/L1 family	2	2	2
	Ribosomal protein L5	2	2	2
	Ribosomal protein S10p/S20e	2	2	2
	Ribosomal protein S15	2	2	2
	Ribosomal protein S19	1	2	2
	Ribosomal protein S4/S9 N-terminal domain	1	1	2
	Ribosomal protein S5, C-terminal domain	2	2	2
	Ribosomal protein S5, N-terminal domain	2	2	2
	Ribosomal protein S7p/S5e	2	1	2
	Ribosomal protein S8	2	2	2
	Ribosomal proteins 50S-L15, 50S-L18e, 60S-L27A	2	2	2
	Rieske [2Fe-2S] domain	2	2	2
	SAC3/GANP family	2	2	2
	SAP domain	3	3	2
	SHS2 domain found in N terminus of Rpb7p/Rpc25p/MJ0397	2	1	2
	SIS domain	2	2	2
	SNF5 / SMARCB1 / INI1	2	1	2
	SNO glutamine amidotransferase family	1	2	2
	SPRY domain	2	2	2
	SRF-type transcription factor (DNA-binding and dimerisation domain)	1	2	2
	SRP54-type protein, GTPase domain	2	2	2
	SRP54-type protein, helical bundle domain	2	2	2
	STI1 domain	2	2	2
	SWIB/MDM2 domain	1	2	2
	Sad1 / UNC-like C-terminal	2	2	2
	Saf4/Yju2 protein	2	1	2
	Scavenger mRNA decapping enzyme C-term binding	1	2	2
	Sds3-like	1	2	2
	Sec23-binding domain of Sec16	2	2	2
	Sedlin, N-terminal conserved region	2	2	2
	Semialdehyde dehydrogenase, NAD binding domain	2	1	2
	Serine aminopeptidase, S33	2	2	2
	Serine carboxypeptidase S28	2	2	2
	Serine hydrolase (FSH1)	2	2	2
	Serine hydroxymethyltransferase	1	2	2
	Serine-threonine protein phosphatase N-terminal domain	2	2	2
	Seryl-tRNA synthetase N-terminal domain	2	2	2
	Shikimate kinase	2	2	2
	Shwachman-Bodian-Diamond syndrome (SBDS) protein	2	2	2
	Smr domain	2	2	2
	Sortilin, neurotensin receptor 3,	2	2	2
	Sortilin, neurotensin receptor 3, C-terminal	1	2	2
	Sorting nexin C terminal	2	1	2
	Spa2 homology domain (SHD) of GIT	2	2	2
	Spermine/spermidine synthase domain	2	2	2
	SprT-like family	2	1	2
	Squalene/phytoene synthase	2	2	2
	Starter unit:ACP transacylase in aflatoxin biosynthesis	2	2	2
	Sterol-sensing domain of SREBP cleavage-activation	2	2	2
	Suppressor of forked protein (Suf)	2	2	2
	Syntaxin	2	2	2
	T-complex protein 11	2	2	2
	TB2/DP1, HVA22 family	2	2	2
	TFIIS helical bundle-like domain	1	2	2
	TIP49 AAA-lid domain	2	2	2
	TIP49 P-loop domain	2	2	2
	TLD	1	2	2
	TatD related DNase	2	2	2
	Taurine catabolism dioxygenase TauD, TfdA family	2	2	2
	Temperature dependent protein affecting M2 dsRNA replication	2	2	2
	Thiamine pyrophosphate enzyme, C-terminal TPP binding domain	2	2	2
	Thiamine pyrophosphate enzyme, N-terminal TPP binding domain	2	2	2
	Thiamine pyrophosphate enzyme, central domain	2	2	2
	Thioesterase-like superfamily	2	3	2
	Tim10/DDP family zinc finger	2	4	2
	Toprim domain	2	2	2
	Transcription factor S-II (TFIIS), central domain	2	2	2
	Transcription factor TFIID (or TATA-binding protein, TBP)	2	2	2
	Transcription initiation factor IID, 18kD subunit	1	2	2
	Transferrin receptor-like dimerisation domain	2	2	2
	Translation initiation factor eIF3 subunit	1	1	2
	Translation-initiation factor 2	2	2	2
	Translin family	2	2	2
	Transport protein particle (TRAPP) component	3	2	2
	Trehalose-phosphatase	2	2	2
	TruB family pseudouridylate synthase (N terminal domain)	2	2	2
	Type II intron maturase	X	X	2
	U-box domain	2	2	2
	U6-snRNA interacting domain of PrP8	2	2	2
	UAA transporter family	2	1	2
	UTP--glucose-1-phosphate uridylyltransferase	2	2	2
	UbiA prenyltransferase family	2	2	2
	Ubiquitin carboxyl-terminal hydrolase, family 1	2	2	2
	Ubiquitin fusion degradation protein UFD1	2	2	2
	Ubiquitin interaction motif	2	2	2
	Ubiquitin-activating enzyme, SCCH domain	2	2	2
	Uncharacterised protein family (UPF0160)	X	2	2
	Uncharacterized protein family UPF0016	2	2	2
	Universal stress protein family	2	2	2
	Up-regulated During Septation	X	2	2
	Uracil DNA glycosylase superfamily	2	1	2
	Uracil phosphoribosyltransferase	2	2	2
	Uricase	2	2	2
	V-ATPase subunit H	2	2	2
	VAD1 Analog of StAR-related lipid transfer domain	2	1	2
	VTC domain	2	2	2
	Vacuolar (H+)-ATPase G subunit	X	2	2
	Vacuolar sorting 38 and autophagy-related subunit 14	2	2	2
	Vacuolar sorting protein 39 domain 2	2	2	2
	Vps16, N-terminal region	2	1	2
	Vps5 C terminal like	2	2	2
	WLM domain	2	2	2
	Whi5 like	2	2	2
	XPA protein C-terminus	1	1	2
	XRN 5'-3' exonuclease N-terminus	2	2	2
	Xrn1 helical domain	2	2	2
	YL1 nuclear protein C-terminal domain	2	2	2
	YjeF-related protein N-terminus	2	2	2
	ZPR1 zinc-finger domain	2	2	2
	Zinc-ribbon	2	2	2
	Zn-dependent metallo-hydrolase RNA specificity domain	2	2	2
	eRF1 domain 1	2	2	2
	eRF1 domain 2	2	2	2
	eRF1 domain 3	2	2	2
	galactosyl transferase GMA12/MNN10 family	2	2	2
	jmjN domain	2	2	2
	lactate/malate dehydrogenase, NAD binding domain	2	2	2
	lactate/malate dehydrogenase, alpha/beta C-terminal domain	2	2	2
	mRNA capping enzyme	2	2	2
	mRNA cleavage and polyadenylation factor CLP1 P-loop	2	2	2
	non-SMC mitotic condensation complex subunit 1	2	2	2
	pre-mRNA processing factor 4 (PRP4) like	2	2	2
	rRNA-processing arch domain	2	2	2
	ribosomal L5P family C-terminus	2	2	2
	tRNA N6-adenosine threonylcarbamoyltransferase	2	2	2
	tRNA pseudouridine synthase	2	2	2
	tRNA synthetases class I (E and Q), anti-codon binding domain	2	2	2
	tRNA synthetases class II core domain (F)	1	3	2
	uDENN domain	2	2	2
	von Willebrand factor type A domain	2	2	2
	1,3-beta-glucan synthase component	1	1	1
	1,3-beta-glucan synthase subunit FKS1, domain-1	1	1	1
	116 kDa U5 small nuclear ribonucleoprotein component N-terminus	1	1	1
	2-hydroxy-palmitic acid dioxygenase Mpo1-like	1	1	1
	2-oxoglutarate dehydrogenase C-terminal	1	1	1
	2-oxoglutarate dehydrogenase N-terminus	1	1	1
	25S rRNA (adenine(2142)-N(1))-methyltransferase, Bmt2	1	1	1
	26S proteasome non-ATPase regulatory subunit RPN1 C-terminal	1	1	1
	26S proteasome regulatory subunit RPN2 C-terminal domain	1	1	1
	26S proteasome regulatory subunit RPN5 C-terminal domain	1	1	1
	26S proteasome regulatory subunit RPN6 N-terminal domain	1	1	1
	26S proteasome subunit RPN6 C-terminal helix domain	1	1	1
	3' exoribonuclease family, domain 2	1	1	1
	3'5'-cyclic nucleotide phosphodiesterase	1	1	1
	3,4-dihydroxy-2-butanone 4-phosphate synthase	1	1	1
	3-beta hydroxysteroid dehydrogenase/isomerase family	1	1	1
	3-dehydroquinate synthase	1	1	1
	3-hydroxyacyl-CoA dehydrogenase, C-terminal domain	1	1	1
	3-hydroxyacyl-CoA dehydrogenase, NAD binding domain	1	1	1
	3-hydroxyanthranilic acid dioxygenase	X	1	1
	39S mitochondrial ribosomal protein L46	1	1	1
	40S ribosomal protein S4 C-terminus	1	1	1
	40S ribosomal protein SA C-terminus	1	1	1
	4Fe-4S binding domain	X	X	1
	4Fe-4S dicluster domain	2	2	1
	4Fe-4S single cluster domain	X	1	1
	5'-AMP-activated protein kinase beta subunit, interaction domain	1	1	1
	5-formyltetrahydrofolate cyclo-ligase family	1	1	1
	6,7-dimethyl-8-ribityllumazine synthase	1	1	1
	6-phosphogluconate dehydrogenase, C-terminal domain	1	1	1
	60S ribosomal protein L4 C-terminal domain	1	1	1
	60S ribosome biogenesis protein Rrp14	X	X	1
	7 transmembrane receptor (rhodopsin family)	1	1	1
	7,8-dihydro-6-hydroxymethylpterin-pyrophosphokinase (HPPK)	1	1	1
	8-oxoguanine DNA glycosylase, N-terminal domain	1	1	1
	A49-like RNA polymerase I associated factor	1	1	1
	AAA-ATPase Vps4-associated protein 1	X	1	1
	ABC-transporter N-terminal	1	1	1
	AICARFT/IMPCHase bienzyme	1	1	1
	AIR synthase related protein, N-terminal domain	1	1	1
	ALG11 mannosyltransferase N-terminus	1	1	1
	ALG3 protein	1	1	1
	AMP deaminase	1	1	1
	ARD/ARD' family	1	1	1
	ARP2/3 complex 16 kDa subunit (p16-Arc)	1	1	1
	ARP2/3 complex 20 kDa subunit (ARPC4)	1	1	1
	ASF1 like histone chaperone	1	1	1
	ATP adenylyltransferase C-terminal domain	1	1	1
	ATP citrate lyase citrate-binding	1	X	1
	ATP phosphoribosyltransferase	1	1	1
	ATP synthase	1	1	1
	ATP synthase (C/AC39) subunit	1	1	1
	ATP synthase (E/31 kDa) subunit	1	1	1
	ATP synthase (F/14-kDa) subunit	1	1	1
	ATP synthase D chain, mitochondrial (ATP5H)	1	1	1
	ATP synthase E chain	1	X	1
	ATP synthase alpha/beta chain, C terminal domain	1	1	1
	ATP synthase complex subunit h	1	1	1
	ATP synthase delta (OSCP) subunit	1	1	1
	ATP synthase regulation protein NCA2	1	1	1
	ATP synthase subunit D	1	1	1
	ATP synthase, Delta/Epsilon chain, beta-sandwich domain	1	1	1
	ATP-binding dynein motor region	1	1	1
	ATP-utilising chromatin assembly and remodelling N-terminal	1	1	1
	ATP10 protein	1	1	1
	ATP11 protein	1	1	1
	ATP12 chaperone protein	1	1	1
	ATPsynthase alpha/beta subunit N-term extension	1	1	1
	Abscisic acid G-protein coupled receptor	1	1	1
	Acetohydroxy acid isomeroreductase, NADPH-binding domain	1	1	1
	Acetohydroxy acid isomeroreductase, catalytic domain	1	1	1
	Acetyl-CoA carboxylase, central region	1	1	1
	Acetyl-coenzyme A synthetase N-terminus	X	1	1
	Acidic N-terminal SPT6	1	1	1
	Actin cytoskeleton-regulatory complex protein END3	1	1	1
	Actin interacting protein 3	1	1	1
	Activator of Hsp90 ATPase homolog 1-like protein	1	1	1
	Activator of Hsp90 ATPase, N-terminal	1	1	1
	Activator of mitotic machinery Cdc14 phosphatase activation C-term	1	1	1
	Acyl-CoA oxidase	1	1	1
	Acyl-coenzyme A oxidase N-terminal	1	1	1
	Adenosine-deaminase (editase) domain	1	1	1
	Adenosylmethionine decarboxylase	1	1	1
	Adenylate and Guanylate cyclase catalytic domain	1	1	1
	Adenylate cyclase G-alpha binding domain	1	1	1
	Adenylate cyclase associated (CAP) C terminal	X	1	1
	Adenylate cyclase associated (CAP) N terminal	X	1	1
	Adenylosuccinate lyase C-terminus	1	1	1
	Afadin- and alpha -actinin-Binding	1	1	1
	Aflatoxin regulatory protein	1	1	1
	Aft1 HRA domain	1	1	1
	Aft1 HRR domain	1	1	1
	Aft1 osmotic stress response (OSM) domain	1	1	1
	Alanine dehydrogenase/PNT, N-terminal domain	1	1	1
	Alanine racemase, N-terminal domain	1	1	1
	Alb1	1	1	1
	Alba	1	1	1
	Aldehyde oxidase and xanthine dehydrogenase, a/b hammerhead domain	1	1	1
	Alkali metal cation/H+ antiporter Nha1 C terminus	1	1	1
	Alkaline phosphatase	1	1	1
	Alpha adaptin AP2, C-terminal domain	1	1	1
	Alpha amylase, C-terminal all-beta domain	1	1	1
	Alpha and gamma adaptin binding protein p34	1	1	1
	Alpha mannosidase middle domain	1	1	1
	Altered inheritance of mitochondria 5	1	1	1
	Altered inheritance of mitochondria protein 21	X	1	1
	Alternative oxidase	1	1	1
	Amidase	1	1	1
	Amidohydrolase family	1	1	1
	Aminomethyltransferase folate-binding domain	1	1	1
	Aminopeptidase I zinc metalloprotease (M18)	X	1	1
	Ammonium Transporter Family	1	1	1
	Amylo-alpha-1,6-glucosidase	1	1	1
	Anaphase promoting complex (APC) subunit 2	1	1	1
	Anaphase promoting complex subunit 8 / Cdc23	1	1	1
	Anaphase-promoting complex APC subunit CDC26	X	X	1
	Anaphase-promoting complex subunit 1 WD40 beta-propeller domain	1	1	1
	Anaphase-promoting complex subunit 5	1	1	1
	Anaphase-promoting complex, cyclosome, subunit 4	1	1	1
	Anaphase-promoting complex, subunit 10 (APC10)	1	1	1
	Anion-transporting ATPase	1	1	1
	Annexin	X	X	1
	Anthrone oxygenase	1	1	1
	Anticodon binding domain of methionyl tRNA ligase	1	1	1
	Anticodon binding domain of tRNAs	1	1	1
	Ap4A phosphorylase N-terminal domain	1	1	1
	Apc13p protein	X	X	1
	Apc15p protein	1	X	1
	Apg6 BARA domain	1	1	1
	Apg6 coiled-coil region	1	1	1
	Apolipoprotein O	1	1	1
	Apoptosis antagonizing transcription factor	1	1	1
	Apoptosis-antagonizing transcription factor, C-terminal	1	1	1
	Arb2 domain	1	1	1
	ArgJ family	1	1	1
	Arginase family	1	1	1
	Arginine-tRNA-protein transferase, C terminus	X	1	1
	Argininosuccinate lyase C-terminal	1	1	1
	Arginosuccinate synthase	1	1	1
	Arginyl tRNA synthetase N terminal domain	1	1	1
	Argonaute siRNA chaperone (ARC) complex subunit Arb1	1	1	1
	Ariadne domain	1	1	1
	Armadillo-like helical domain-containing protein 3, C-terminal	1	1	1
	Arp2/3 complex, 34 kD subunit p34-Arc	1	1	1
	Arrestin_N terminal like	1	1	1
	Arsenite-resistance protein 2	1	1	1
	Asp/Glu/Hydantoin racemase	1	1	1
	Asparaginase, N-terminal	1	1	1
	Aspartyl protease	2	1	1
	Atg29 N-terminal domain	1	1	1
	Atypical Arm repeat	1	1	1
	Autophagy protein 16 (ATG16)	X	1	1
	Autophagy protein ATG9	1	1	1
	Autophagy protein Apg5	1	1	1
	Autophagy protein Atg8 ubiquitin like	1	1	1
	Autophagy receptor ATG43	1	1	1
	Autophagy-related protein 101	2	1	1
	Autophagy-related protein 11	1	1	1
	Autophagy-related protein 13	X	1	1
	Autophagy-related protein 2 CAD motif	1	1	1
	Autophagy-related protein 27	1	1	1
	Autophagy-related protein C terminal domain	1	1	1
	Auxiliary Activity family 9 (formerly GH61)	1	1	1
	B3/4 domain	1	1	1
	BAG domain	1	1	1
	BCCIP	1	1	1
	BCS1 N terminal	1	1	1
	BIG2 C-terminal domain	1	1	1
	BING4CT (NUC141) domain	1	1	1
	BNR repeat-like domain	1	1	1
	BOP1NT (NUC169) domain	1	1	1
	BP28CT (NUC211) domain	1	1	1
	BPG-independent PGAM N-terminus (iPGM_N)	1	1	1
	BRCA1-associated protein 2	1	1	1
	BRE1 E3 ubiquitin ligase	1	1	1
	BUD22	1	1	1
	Bacterial alpha-L-rhamnosidase 6 hairpin glycosidase domain	1	1	1
	Bacterial alpha-L-rhamnosidase C-terminal domain	1	1	1
	Bacteriorhodopsin-like protein	1	1	1
	Bacteroidetes VLRF1 release factor	1	1	1
	Bap31/Bap29 cytoplasmic coiled-coil domain	1	1	1
	Bap31/Bap29 transmembrane region	1	1	1
	Beige/BEACH domain	X	1	1
	Berberine and berberine like	X	1	1
	Bestrophin, RFP-TM, chloride channel	1	1	1
	Beta-eliminating lyase	1	1	1
	Beta-glucan synthesis-associated protein SKN1/KRE6/Sbg1	1	1	1
	Beta-lactamase superfamily domain	1	1	1
	Bin/amphiphysin/Rvs domain for vesicular trafficking	1	1	1
	Binding domain of DNA repair protein Ercc1 (rad10/Swi10)	1	1	1
	Binding domain of Nse4/EID3 to Nse3-MAGE	1	1	1
	Biotin and Thiamin Synthesis associated domain	1	1	1
	Biotin protein ligase C terminal domain	1	1	1
	Biotin-protein ligase, N terminal	1	1	1
	Blt1 N-terminal domain	1	X	1
	Breast carcinoma amplified sequence 2 (BCAS2)	1	1	1
	Brf1-like TBP-binding domain	1	1	1
	Bucentaur or craniofacial development	1	1	1
	Bystin	1	1	1
	C-terminal associated domain of TOPRIM	1	1	1
	C-terminal domain of 1-Cys peroxiredoxin	1	1	1
	C-terminal domain of Sin3a protein	1	1	1
	C-terminal domain of alpha-glycerophosphate oxidase	1	1	1
	C-terminal duplication domain of Friend of PRMT1	1	1	1
	C-terminal of NADH-ubiquinone oxidoreductase 21 kDa subunit	X	1	1
	C-terminal region of Mon2 protein	1	1	1
	C-terminal region of band_7	1	1	1
	C-terminal region of eIF3h	1	1	1
	C-terminal region of peptidase_M24	1	1	1
	C-terminal topoisomerase domain	1	1	1
	C2 domain in Dock180 and Zizimin proteins	1	1	1
	C2H2 type zinc-finger (2 copies)	1	1	1
	C2H2-type zinc finger	1	1	1
	C2HE / C2H2 / C2HC zinc-binding finger	1	1	1
	C3HC zinc finger-like	1	1	1
	C5HC2 zinc finger	1	1	1
	CAAX prenyl protease N-terminal, five membrane helices	1	1	1
	CAS/CSE protein, C-terminus	1	1	1
	CASC3/Barentsz eIF4AIII binding	1	1	1
	CASP C terminal	1	1	1
	CBP4	1	1	1
	CCAAT-binding transcription factor (CBF-B/NF-YA) subunit B	1	1	1
	CCR4-NOT transcription complex subunit 1 CAF1-binding domain	1	1	1
	CCR4-NOT transcription complex subunit 1 HEAT repeat	1	1	1
	CCR4-NOT transcription complex subunit 1 TTP binding domain	1	1	1
	CCR4-Not complex component, Not1	1	1	1
	CCR4-Not complex, Not1 subunit, domain of unknown function DUF3819	1	1	1
	CDC24 Calponin	1	1	1
	CDC45-like protein	1	1	1
	CDK-activating kinase assembly factor MAT1	1	1	1
	CDR ABC transporter	1	1	1
	CENP-B N-terminal DNA-binding domain	1	X	1
	CENP-Q, a CENPA-CAD centromere complex subunit	1	1	1
	CENP-S associating Centromere protein X	1	1	1
	CENP-S protein	1	1	1
	CHD5-like protein	1	1	1
	CLN3 protein	1	1	1
	CO dehydrogenase flavoprotein C-terminal domain	1	1	1
	COG (conserved oligomeric Golgi) complex component, COG2	1	1	1
	COG4 transport protein	1	1	1
	COMPASS (Complex proteins associated with Set1p) component N	1	1	1
	COMPASS (Complex proteins associated with Set1p) component shg1	X	1	1
	COQ9	1	X	1
	CP2 transcription factor	1	1	1
	CPL (NUC119) domain	X	1	1
	CRM1 / Exportin repeat 2	1	1	1
	CRM1 / Exportin repeat 3	1	1	1
	CRM1 C terminal	1	1	1
	CTD kinase subunit gamma CTK3	1	1	1
	CTD kinase subunit gamma CTK3 C-terminus	1	1	1
	CTP synthase N-terminus	1	1	1
	CXXC motif containing zinc binding protein, eukaryotic	1	1	1
	Ca2+ insensitive EF hand	1	1	1
	Ca2+ regulator and membrane fusion protein Fig1	1	1	1
	Cactus-binding C-terminus of cactin protein	1	1	1
	Calcineurin-like phosphoesterase superfamily domain	1	1	1
	Calcipressin	1	1	1
	Calcium-activated chloride channel	2	1	1
	Caleosin related protein	1	1	1
	Calpain family cysteine protease	1	1	1
	Calreticulin family	1	1	1
	Carbohydrate kinase	1	1	1
	Carbohydrate phosphorylase	1	1	1
	Carbohydrate-binding module 48 (Isoamylase N-terminal domain)	1	1	1
	Carbohydrate/starch-binding module (family 21)	1	1	1
	Carbonic anhydrase	1	1	1
	Carboxyl transferase domain	3	2	1
	Casein kinase substrate phosphoprotein PP28	1	1	1
	Catenin-beta-like, Arm-motif containing nuclear	1	1	1
	Cdc37 C terminal domain	1	1	1
	Cdc37 Hsp90 binding domain	1	1	1
	Cdc37 N terminal kinase binding	1	1	1
	Cell differentiation family, Rcd1-like	1	1	1
	Cell division control protein 14, SIN component	X	1	1
	Cell division protein 48 (CDC48), N-terminal domain	1	1	1
	Cell division protein anillin	1	1	1
	Cell morphogenesis C-terminal	1	1	1
	Cell morphogenesis N-terminal	1	1	1
	Cell wall protein YJL171C/Tos1, C-terminal	1	1	1
	Cell wall protein YJL171C/Tos1, N-terminal	1	1	1
	Cenp-O kinetochore centromere component	1	1	1
	Central domain of human glycogen debranching enzyme	1	1	1
	Centromere protein H (CENP-H)	1	1	1
	Centromere protein Scm3	1	1	1
	Centromere-associated protein K	1	1	1
	Centrosome microtubule-binding domain of Cep57	1	1	1
	Ceramidase	1	1	1
	Ceramide synthase regulator	1	1	1
	Cerato-platanin	1	1	1
	ChAPs (Chs5p-Arf1p-binding proteins)	2	1	1
	ChaC-like protein	1	1	1
	Chalcone and stilbene synthases, C-terminal domain	1	1	1
	Chalcone and stilbene synthases, N-terminal domain	1	1	1
	Chalcone isomerase like	1	1	1
	Chaperone for protein-folding within the ER, fungal	1	1	1
	Chitin biosynthesis protein CHS5 N-terminus	1	1	1
	Chitin synthesis regulation, resistance to Congo red	1	1	1
	Choline kinase N terminus	1	1	1
	Choline/Carnitine o-acyltransferase	1	1	1
	Chorismate synthase	1	1	1
	Chromatin assembly factor 1 subunit A	1	1	1
	Chromatin associated protein KTI12	1	1	1
	Chromo shadow domain	1	X	1
	Chromodomain helicase DNA-binding domain 1	1	1	1
	Chromosome region maintenance or exportin repeat	1	1	1
	Chromosome segregation during meiosis	1	1	1
	Chromosome segregation protein Csm1/Pcs1	1	1	1
	Chromosome segregation protein Spc25	X	1	1
	Class II Aldolase and Adducin N-terminal domain	1	1	1
	Class-II DAHP synthetase family	1	1	1
	Clathrin light chain	1	1	1
	Clathrin-H-link	1	1	1
	Cleavage and polyadenylation factor 2 C-terminal	1	1	1
	Cleft lip and palate transmembrane protein 1 (CLPTM1)	1	1	1
	Clp protease	1	X	1
	Clr5 domain	X	1	1
	Clustered mitochondria	1	1	1
	Cnl2/NKP2 family protein	1	1	1
	Cns1/TTC4 Wheel domain	1	1	1
	CoA binding domain	2	2	1
	Coatomer (COPI) alpha subunit C-terminus	1	1	1
	Coatomer beta C-terminal region	1	1	1
	Coatomer beta subunit appendage platform	1	1	1
	Coatomer epsilon subunit	1	1	1
	Coatomer gamma subunit appendage platform subdomain	1	1	1
	Coatomer subunit gamma-1 C-terminal appendage platform	1	1	1
	CobB/CobQ-like glutamine amidotransferase domain	1	1	1
	Cobalamin-independent synthase, Catalytic domain	1	1	1
	Cobalamin-independent synthase, N-terminal domain	1	1	1
	Coenzyme Q (ubiquinone) biosynthesis protein Coq4	1	1	1
	Cohesin loading factor	1	1	1
	Coiled-coil domain-containing protein 124 /Oxs1	1	1	1
	Collagen triple helix repeat (20 copies)	X	X	1
	Concanavalin A-like lectin/glucanases superfamily	X	1	1
	Condensin complex subunit 2	1	1	1
	Conserved carboxylase domain	1	1	1
	Conserved mid region of cactin	1	1	1
	Conserved oligomeric complex COG6	1	1	1
	Conserved region in glutamate synthase	1	1	1
	Cop9 signalosome subunit 5 C-terminal domain	1	1	1
	Copper fist DNA binding domain	1	2	1
	Coproporphyrinogen III oxidase	1	1	1
	Cortical protein marker for cell polarity	1	1	1
	Cryptococcal mannosyltransferase 1	1	1	1
	CsbD-like	1	X	1
	Cse1	1	1	1
	Ctf8	1	X	1
	Ctr copper transporter family	2	3	1
	Cullin binding	1	X	1
	Cupin domain	X	1	1
	Cut12 conserved domain	1	1	1
	Cut8, nuclear proteasome tether protein	1	1	1
	CutC family	1	X	1
	Cwf15/Cwc15 cell cycle control protein	X	1	1
	CybS, succinate dehydrogenase cytochrome B small subunit	X	1	1
	Cyclin C-terminal domain	1	1	1
	Cyclin D1 binding domain	1	1	1
	Cyclin M transmembrane N-terminal domain	2	2	1
	Cyclin-dependent kinase regulatory subunit	1	1	1
	Cysteine dioxygenase type I	1	1	1
	Cytidylyltransferase family	1	1	1
	Cytochrome C1 family	1	1	1
	Cytochrome c	1	1	1
	Cytochrome c oxidase assembly factor 3	X	X	1
	Cytochrome c oxidase assembly protein COX16	1	1	1
	Cytochrome c oxidase assembly protein COX20	1	1	1
	Cytochrome c oxidase assembly protein CtaG/Cox11	1	1	1
	Cytochrome c oxidase assembly protein PET191	1	1	1
	Cytochrome c oxidase biogenesis protein Cmc1 like	2	2	1
	Cytochrome c oxidase subunit IV	1	1	1
	Cytochrome c oxidase subunit Va	X	1	1
	Cytochrome c oxidase subunit Vb	1	1	1
	Cytochrome oxidase c assembly	1	1	1
	Cytochrome oxidase c subunit VIb	2	2	1
	Cytochrome oxidase complex assembly protein 1	1	1	1
	Cytokine-induced anti-apoptosis inhibitor 1, Fe-S biogenesis	X	1	1
	Cytoplasmic tRNA 2-thiolation protein 2	1	1	1
	D-Tyr-tRNA(Tyr) deacylase	1	1	1
	D123	1	1	1
	DAD family	1	1	1
	DAK2 domain	2	1	1
	DALR anticodon binding domain	1	1	1
	DASH complex subunit Ask1	1	1	1
	DASH complex subunit Dad1	1	X	1
	DASH complex subunit Dad2	1	X	1
	DASH complex subunit Dad3	1	1	1
	DASH complex subunit Dam1	1	1	1
	DASH complex subunit Duo1	1	1	1
	DASH complex subunit Spc34	1	2	1
	DBF zinc finger	1	1	1
	DBP10CT (NUC160) domain	1	1	1
	DDT domain	X	1	1
	DENN domain-containing protein 11	1	1	1
	DEPDC5 protein C-terminal region	1	1	1
	DHHA2 domain	1	1	1
	DIE2/ALG10 family	2	1	1
	DIS3-like exonuclease 2 C terminal	1	1	1
	DJ-1/PfpI family	X	1	1
	DKCLD (NUC011) domain	1	1	1
	DNA / pantothenate metabolism flavoprotein	1	1	1
	DNA Polymerase alpha zinc finger	1	1	1
	DNA endonuclease activator SAE2/CtIP C-terminus	1	1	1
	DNA gyrase B	1	1	1
	DNA gyrase/topoisomerase IV, subunit A	1	1	1
	DNA mismatch repair protein Mlh1 C-terminus	1	1	1
	DNA mitochondrial polymerase exonuclease domain	1	1	1
	DNA polymerase III, delta subunit	1	1	1
	DNA polymerase alpha subunit B N-terminal	2	1	1
	DNA polymerase alpha subunit p180 N terminal	1	1	1
	DNA polymerase delta subunit OB-fold domain	1	1	1
	DNA polymerase family A	1	1	1
	DNA polymerase phi	3	1	1
	DNA polymerase subunit Cdc27	1	1	1
	DNA primase small subunit	1	1	1
	DNA repair metallo-beta-lactamase	1	1	1
	DNA repair protein REV1 C-terminal domain	1	1	1
	DNA replication and checkpoint protein	1	1	1
	DNA replication complex GINS protein SLD5 C-terminus	1	1	1
	DNA replication factor CDT1 like	1	1	1
	DNA replication factor Cdt1 C-terminal domain	1	X	1
	DNA replication factor Dna2	1	1	1
	DNA replication regulator SLD3	1	1	1
	DNA topoisomerase	1	1	1
	DNA-binding domain	1	1	1
	DNA-directed RNA polymerase I subunit RPA34.5	1	1	1
	DNA-directed RNA polymerase N-terminal	1	1	1
	DNA/RNA non-specific endonuclease	1	X	1
	DNL zinc finger	1	1	1
	DOCK N-terminus	1	1	1
	DRG Family Regulatory Proteins, Tma46	1	1	1
	DSC E3 ubiquitin ligase complex subunit 3, C-terminal domain	1	1	1
	DSC E3 ubiquitin ligase complex subunit 3, ubiquitin-like domain	1	1	1
	DSS1/SEM1 family	1	1	1
	DUSP domain	1	1	1
	DWNN domain	X	1	1
	Dak1 domain	1	1	1
	Damage-control phosphatase ARMT1-like domain	1	1	1
	Dcp1-like decapping family	1	1	1
	Dcp2, box A domain	1	1	1
	Dehydratase family	1	1	1
	Delta-aminolevulinic acid dehydratase	X	1	1
	Deoxyhypusine synthase	1	1	1
	Dephospho-CoA kinase	1	1	1
	Dfp1/Him1, central region	1	1	1
	Di-sulfide bridge nucleocytoplasmic transport domain	1	1	1
	Diacylglycerol acyltransferase	1	1	1
	Diaphanous FH3 Domain	1	1	1
	Dihydrofolate reductase	X	1	1
	Dihydroprymidine dehydrogenase domain II, 4Fe-4S cluster	1	1	1
	Dimerisation domain of Zinc Transporter	X	X	1
	Dipeptidyl peptidase IV (DPP IV) N-terminal region	1	1	1
	Diphthamide synthase	1	1	1
	Disintegrin	1	1	1
	Disordered region of unknown function (DUF5315)	1	1	1
	Divergent CRAL/TRIO domain	1	1	1
	Docking domain of Afi1 for Arf3 in vesicle trafficking	1	1	1
	Domain of Kin17 curved DNA-binding protein	1	1	1
	Domain of Unknown Function (DUF908)	1	1	1
	Domain of Unknown Function (DUF913)	1	1	1
	Domain of unknown function	X	1	1
	Domain of unknown function (DUF1729)	1	1	1
	Domain of unknown function (DUF1744)	1	1	1
	Domain of unknown function (DUF1899)	1	1	1
	Domain of unknown function (DUF1977)	1	X	1
	Domain of unknown function (DUF1981)	1	1	1
	Domain of unknown function (DUF2014)	X	1	1
	Domain of unknown function (DUF2405)	1	1	1
	Domain of unknown function (DUF2427)	1	1	1
	Domain of unknown function (DUF2470)	X	1	1
	Domain of unknown function (DUF3337)	1	1	1
	Domain of unknown function (DUF3381)	1	1	1
	Domain of unknown function (DUF3384)	1	1	1
	Domain of unknown function (DUF3385)	1	1	1
	Domain of unknown function (DUF3402)	1	1	1
	Domain of unknown function (DUF3425)	X	1	1
	Domain of unknown function (DUF3437)	1	1	1
	Domain of unknown function (DUF3517)	1	1	1
	Domain of unknown function (DUF3535)	1	1	1
	Domain of unknown function (DUF3543)	1	1	1
	Domain of unknown function (DUF382)	1	1	1
	Domain of unknown function (DUF383)	1	1	1
	Domain of unknown function (DUF3835)	1	X	1
	Domain of unknown function (DUF384)	1	1	1
	Domain of unknown function (DUF3844)	1	1	1
	Domain of unknown function (DUF4048)	1	1	1
	Domain of unknown function (DUF4078)	1	1	1
	Domain of unknown function (DUF4110)	1	1	1
	Domain of unknown function (DUF4112)	1	1	1
	Domain of unknown function (DUF4149)	1	X	1
	Domain of unknown function (DUF4203)	1	1	1
	Domain of unknown function (DUF4208)	1	1	1
	Domain of unknown function (DUF4210)	1	1	1
	Domain of unknown function (DUF4211)	1	1	1
	Domain of unknown function (DUF4336)	1	1	1
	Domain of unknown function (DUF4452)	1	1	1
	Domain of unknown function (DUF4484)	1	1	1
	Domain of unknown function (DUF4602)	1	1	1
	Domain of unknown function (DUF4604)	1	1	1
	Domain of unknown function (DUF4743)	1	1	1
	Domain of unknown function (DUF4748)	X	X	1
	Domain of unknown function (DUF5102)	1	1	1
	Domain of unknown function (DUF5601)	1	1	1
	Domain of unknown function (DUF5915)	1	1	1
	Domain of unknown function (DUF6700)	1	1	1
	Domain of unknown function (DUF6780)	1	1	1
	Domain of unknown function DUF83	1	1	1
	Domain of unknown function in PX-proteins (DUF3818)	1	1	1
	Dopey, N-terminal	1	1	1
	Dos2-interacting transcription regulator of RNA-Pol-II	1	1	1
	Double-stranded DNA-binding domain	1	X	1
	Down-regulated in metastasis	1	1	1
	Dpy-30 motif	1	1	1
	Dual specificity protein phosphatase, N-terminal half	1	1	1
	Dynactin p62 family	1	1	1
	Dynamitin	1	1	1
	Dynein associated protein	X	1	1
	Dynein heavy chain region D6 P-loop domain	1	1	1
	Dynein heavy chain, N-terminal region 1	1	1	1
	Dynein heavy chain, N-terminal region 2	1	1	1
	Dynein light intermediate chain (DLIC)	1	1	1
	E2 binding domain	1	X	1
	EAP30/Vps36 family	2	2	1
	EB1-like C-terminal motif	X	1	1
	ECL1/2/3 zinc binding proteins	2	2	1
	EF-1 guanine nucleotide exchange domain	1	1	1
	EF-hand domain	1	1	1
	ELMO, armadillo-like helical domain	1	1	1
	ELMO/CED-12 family	1	1	1
	EMG1/NEP1 methyltransferase	1	1	1
	EPSP synthase (3-phosphoshikimate 1-carboxyvinyltransferase)	1	1	1
	ER membrane protein SH3	1	1	1
	ER membrane protein complex subunit 1, C-terminal	1	1	1
	ER membrane protein complex subunit 7, beta-sandwich domain	1	1	1
	ER protein Pkr1	1	1	1
	ER-Golgi trafficking TRAPP I complex 85 kDa subunit	1	1	1
	ERCC3/RAD25/XPB C-terminal helicase	1	1	1
	ESCO1/2 acetyl-transferase	1	1	1
	ESCRT-II complex subunit	1	1	1
	EXPERA (EXPanded EBP superfamily)	1	2	1
	EXS family	2	2	1
	Early transcription elongation factor of RNA pol II, NGN section	1	1	1
	Electron transfer flavoprotein FAD-binding domain	1	2	1
	Electron transfer flavoprotein-ubiquinone oxidoreductase, 4Fe-4S	1	1	1
	Elongation complex protein 6	X	1	1
	Elongation factor 1 gamma, conserved domain	1	1	1
	Elongator subunit Iki1	1	1	1
	Endoplasmic Reticulum Oxidoreductin 1 (ERO1)	1	1	1
	Endoplasmic reticulum protein ERp29, C-terminal domain	1	1	1
	Endoplasmic reticulum-based factor for assembly of V-ATPase	1	1	1
	Endoribonuclease L-PSP	1	1	1
	Erv1 / Alr family	2	2	1
	Etoposide-induced protein 2.4 (EI24)	X	1	1
	Eukaryotic DNA topoisomerase I, DNA binding fragment	X	1	1
	Eukaryotic DNA topoisomerase I, catalytic core	X	1	1
	Eukaryotic and archaeal DNA primase, large subunit	1	1	1
	Eukaryotic elongation factor 1 beta central acidic region	1	1	1
	Eukaryotic glutathione synthase	1	1	1
	Eukaryotic glutathione synthase, ATP binding domain	1	1	1
	Eukaryotic integral membrane protein (DUF1751)	1	1	1
	Eukaryotic membrane protein family	1	1	1
	Eukaryotic mitochondrial regulator protein	1	1	1
	Eukaryotic protein of unknown function (DUF829)	1	1	1
	Eukaryotic translation initiation factor 2 alpha subunit	1	1	1
	Eukaryotic translation initiation factor 3 subunit 7 (eIF-3)	X	X	1
	Eukaryotic translation initiation factor 3 subunit 8 N-terminus	X	1	1
	Eukaryotic translation initiation factor 3 subunit G	1	1	1
	Eukaryotic translation initiation factor 4G1	X	1	1
	Eukaryotic-type carbonic anhydrase	1	1	1
	Exo70 exocyst complex subunit	1	1	1
	Exocyst complex component SEC3 N-terminal PIP2 binding PH	1	1	1
	Exocyst complex component Sec3	1	1	1
	Exocyst complex component Sec6	1	1	1
	Exocyst complex subunit Sec15-like	1	1	1
	Exocyst component 84 C-terminal	1	1	1
	Exonuclease V - a 5' deoxyribonuclease	1	1	1
	Exoribonuclease 1 Domain-3	1	1	1
	Exoribonuclease Xrn1 D1 domain	1	1	1
	Exoribonuclease Xrn1 D2/D3 domain	1	1	1
	Exportin-T	2	1	1
	Extracellular mutant protein 11	1	1	1
	F-actin capping protein alpha subunit	1	1	1
	F-actin capping protein, beta subunit	1	1	1
	F-box only protein C-terminal region	1	1	1
	FACT complex subunit (SPT16/CDC68)	1	1	1
	FACT complex subunit SPT16 N-terminal lobe domain	1	1	1
	FAD binding domain in molybdopterin dehydrogenase	1	1	1
	FAM192A/Fyv6, N-terminal domain	1	X	1
	FAM210A/B-like domain	1	1	1
	FAM32A	1	1	1
	FKBP12-rapamycin binding domain	1	1	1
	FMN-dependent dehydrogenase	1	1	1
	FRG1-like domain	1	1	1
	Family of unknown function (DUF5308)	1	X	1
	Family of unknown function (DUF5321)	1	1	1
	Family of unknown function (DUF5353)	1	1	1
	Family of unknown function (DUF5427)	1	1	1
	Family of unknown function (DUF5572)	1	X	1
	Family of unknown function (DUF5917)	1	1	1
	Family of unknown function (DUF6060)	1	1	1
	Family of unknown function (DUF6581)	1	1	1
	Family of unknown function (DUF6606)	1	1	1
	Fatty acid synthase meander beta sheet domain	1	1	1
	Fatty acid synthase subunit alpha Acyl carrier domain	1	1	1
	Fatty acid synthase type I helical domain	1	1	1
	Fcf2 pre-rRNA processing	1	1	1
	Fe-S cluster assembly protein DRE2 N-terminus	X	1	1
	Ferredoxin-fold anticodon binding domain	X	1	1
	Ferrochelatase	1	1	1
	Fibrillarin	X	1	1
	Fip1 motif	X	1	1
	First Longin domain of FUZ, MON1 and HPS1	1	1	1
	First Longin domain of INTU, CCZ1 and HPS4	1	1	1
	Fis1 C-terminal tetratricopeptide repeat	X	X	1
	Fis1 N-terminal tetratricopeptide repeat	X	X	1
	Flavin reductase like domain	1	1	1
	Flavinator of succinate dehydrogenase	1	1	1
	Fms-interacting protein/Thoc5	2	1	1
	Foie gras liver health family 1	1	1	1
	Folliculin-interacting protein N-terminus	1	1	1
	Formamidopyrimidine-DNA glycosylase H2TH domain	1	1	1
	Formamidopyrimidine-DNA glycosylase N-terminal domain	1	1	1
	Formate--tetrahydrofolate ligase	1	1	1
	Formin Homology 2 Domain	X	X	1
	Formylglycinamide ribonucleotide amidotransferase N-terminal	1	1	1
	Formylglycinamide ribonucleotide amidotransferase linker domain	1	1	1
	Four helical bundle domain	1	1	1
	Frequency clock protein	1	1	1
	Fructose-1-6-bisphosphatase, C-terminal domain	1	2	1
	Fructose-1-6-bisphosphatase, N-terminal domain	1	2	1
	Fructose-bisphosphate aldolase class-II	1	1	1
	FtsH Extracellular	X	X	1
	Fumarase C C-terminus	1	1	1
	Fumarate reductase flavoprotein C-term	1	1	1
	Fumarylacetoacetate (FAA) hydrolase family	X	1	1
	Fumble	1	1	1
	Fungal Transforming acidic coiled-coil (TACC) proteins	1	2	1
	Fungal domain of unknown function (DUF1746)	1	1	1
	Fungal family of unknown function (DUF1776)	1	1	1
	Fungal kinase associated-1 domain	1	1	1
	Fungal pheromone mating factor STE2 GPCR	1	1	1
	Fungal potassium channel	1	1	1
	Fungal protein of unknown function (DUF2011)	1	1	1
	Fungal protein of unknown function (DUF2015)	X	1	1
	Fungal trichothecene efflux pump (TRI12)	1	1	1
	Fungal ubiquitin-associated domain	1	1	1
	Fusaric acid resistance protein-like	1	1	1
	G protein-coupled glucose receptor regulating Gpa2 C-term	1	1	1
	G protein-coupled receptor kinase-interacting protein 1 C term	1	1	1
	G10 protein	1	1	1
	GC-rich sequence DNA-binding factor-like protein	1	1	1
	GDSL-like Lipase/Acylhydrolase	1	1	1
	GET complex subunit GET2	X	1	1
	GGL domain	1	1	1
	GIY-YIG catalytic domain	1	1	1
	GLE1-like protein	1	1	1
	GMP synthase C terminal domain	X	1	1
	GNAT acetyltransferase 2	1	3	1
	GNL3L/Grn1 putative GTPase	1	1	1
	GPI biosynthesis protein family Pig-F	1	1	1
	GPI ethanolamine phosphate transferase membrane region	1	1	1
	GPI transamidase subunit PIG-U	X	1	1
	GPI-GlcNAc transferase complex, PIG-H component	1	1	1
	GRAB domain	1	1	1
	GRASP55/65 PDZ-like domain	1	1	1
	GRF zinc finger	1	1	1
	GRIP domain	X	1	1
	GTP cyclohydrolase I	1	1	1
	GTP cyclohydrolase II	1	1	1
	GTP-binding protein LepA C-terminus	1	1	1
	GTP-binding protein TrmE N-terminus	1	1	1
	GTPase of unknown function C-terminal	1	1	1
	GWT1	1	1	1
	GXGXG motif	1	1	1
	Gaa1-like, GPI transamidase component	1	1	1
	Galactokinase galactose-binding signature	1	X	1
	Galactose mutarotase-like	X	1	1
	Galactose-1-phosphate uridyl transferase, C-terminal domain	1	1	1
	Galactose-1-phosphate uridyl transferase, N-terminal domain	1	1	1
	Gamma interferon inducible lysosomal thiol reductase (GILT)	1	X	1
	GatB domain	1	1	1
	GatB/GatE catalytic domain	1	1	1
	Gcd10p family	X	1	1
	Generalcontrol nonderepressible 1 (Gcn1) N-terminal	1	1	1
	Get5 carboxyl domain	1	X	1
	GlcNAc-PI de-N-acetylase	1	1	1
	Glucosamine-6-phosphate isomerases/6-phosphogluconolactonase	X	X	1
	Glucose inhibited division protein A	1	1	1
	Glucose-6-phosphate dehydrogenase, C-terminal domain	1	1	1
	Glucose-6-phosphate dehydrogenase, NAD binding domain	1	1	1
	Glucose-repressible protein Grg1	1	1	1
	Glucosyltransferase 24	1	1	1
	Glutamate synthase central domain	1	1	1
	Glutamate-cysteine ligase	1	1	1
	Glutaminase/Asparaginase C-terminal domain	1	1	1
	Glutamine synthetase, beta-Grasp domain	1	1	1
	Glutathione S-transferase N-terminal domain	1	1	1
	Glutathione peroxidase	1	1	1
	Glyceraldehyde 3-phosphate dehydrogenase, C-terminal domain	1	1	1
	Glyceraldehyde 3-phosphate dehydrogenase, NAD binding domain	1	1	1
	Glycerol-3-phosphate acyltransferase C-terminal region	1	1	1
	Glycine cleavage H-protein	1	1	1
	Glycine cleavage T-protein C-terminal barrel domain	1	1	1
	Glycogen debranching enzyme, glucanotransferase domain	1	1	1
	Glycogen synthase	1	1	1
	Glycolipid transfer protein (GLTP)	1	1	1
	Glycoside hydrolase 131 catalytic N-terminal domain	1	1	1
	Glycoside hydrolase family 5 C-terminal domain	1	1	1
	Glycoside-hydrolase family GH114	1	1	1
	Glycosyl hydrolase family 20, catalytic domain	1	1	1
	Glycosyl hydrolase family 3 N terminal domain	1	1	1
	Glycosyl hydrolase family 63 N-terminal domain	1	1	1
	Glycosyl hydrolase family 81 C-terminal domain	1	X	1
	Glycosyl hydrolase family 81 N-terminal domain	1	X	1
	Glycosyl hydrolases family 15	1	1	1
	Glycosyl hydrolases family 31	X	1	1
	Glycosyl hydrolases family 38 C-terminal beta sandwich domain	1	1	1
	Glycosyl hydrolases family 38 C-terminal domain	1	1	1
	Glycosyl hydrolases family 38 N-terminal domain	1	1	1
	Glycosyl transferase family 4	1	1	1
	Glycosyl transferase family, a/b domain	1	1	1
	Glycosyl transferase family, helical bundle domain	1	1	1
	Glycosyltransferase Family 4	X	1	1
	Glycosyltransferase family 28 C-terminal domain	1	1	1
	Glycosyltransferase like family 2	1	1	1
	Golgi CORVET complex core vacuolar protein 8	1	1	1
	Golgi phosphoprotein 3 (GPP34)	1	1	1
	Golgi to ER traffic protein 4	1	1	1
	Golgi transport complex subunit 5	1	1	1
	Golgi-body localisation protein domain	1	1	1
	Golgin subfamily A member 7/ERF4 family	1	1	1
	Gpi16 subunit, GPI transamidase component	1	1	1
	Grap2 and cyclin-D-interacting	1	1	1
	GrpE	1	1	1
	Gryzun, putative trafficking through Golgi	1	1	1
	Guanine nucleotide exchange factor synembryn	1	1	1
	Guanylate kinase	1	1	1
	HAD domain family 1 in Swiss Army Knife RNA repair proteins	1	1	1
	HAND	1	1	1
	HAUS augmin-like complex subunit 6 N-terminus	1	1	1
	HBS1 N-terminus	1	1	1
	HCNGP-like protein	1	1	1
	HCO3- transporter family	2	1	1
	HEC/Ndc80p family	1	1	1
	HECT-like Ubiquitin-conjugating enzyme (E2)-binding	1	1	1
	HIM1	1	1	1
	HIND motif	X	1	1
	HIRA B motif	1	1	1
	HIRAN domain	1	1	1
	HIT zinc finger	3	3	1
	HOOK domain	X	1	1
	HPC2 and ubinuclein domain	X	1	1
	HRDC domain	1	1	1
	HSCB C-terminal oligomerisation domain	1	1	1
	Haem degrading protein HbpS-like	1	X	1
	Haemolysin-III related	2	3	1
	Ham1 family	1	1	1
	Hamartin protein	1	1	1
	HbrB-like	1	1	1
	HeH/LEM domain	1	1	1
	Helical and beta-bridge domain	1	1	1
	Helicase	1	3	1
	Helix-hairpin-helix domain	X	1	1
	Helix-turn-helix	1	1	1
	Helix-turn-helix DNA-binding domain of SPT6	1	1	1
	Helix-turn-helix domain	1	1	1
	Heme oxygenase	1	1	1
	Hemimethylated DNA-binding protein YccV like	1	1	1
	Hepatocellular carcinoma-associated antigen 59	1	X	1
	Heterokaryon incompatibility protein (HET)	1	1	1
	High-temperature-induced dauer-formation protein	1	1	1
	Hinge domain of cleavage stimulation factor subunit 2	1	1	1
	HisG, C-terminal domain	1	1	1
	Histidine-specific methyltransferase, SAM-dependent	1	1	1
	Histidinol dehydrogenase	1	1	1
	Histone acetyl transferase HAT1 N-terminus	X	1	1
	Histone acetylation protein	1	1	1
	Histone acetyltransferase subunit NuA4	1	1	1
	Histone acetyltransferases subunit 3	1	1	1
	Histone chaperone domain CHZ	1	1	1
	Histone deacetylation protein Rxt3	1	1	1
	Histone lysine methyltransferase SET associated	1	1	1
	Histone methylation protein DOT1	1	1	1
	Holliday junction resolvase Gen1 C-terminal domain	1	X	1
	Holliday-junction resolvase-like of SPT6	1	1	1
	Hom_end-associated Hint	1	1	1
	Homeobox KN domain	1	1	1
	Homodimerisation domain of SGTA	1	1	1
	Homoserine dehydrogenase	1	1	1
	Homoserine dehydrogenase, NAD binding domain	1	1	1
	Hpt domain	1	1	1
	Hsp90 protein	1	1	1
	Hus1-like protein	1	1	1
	Hyaluronan / mRNA binding family	X	1	1
	Hydantoinase B/oxoprolinase	1	1	1
	Hydantoinase/oxoprolinase	1	1	1
	Hydantoinase/oxoprolinase C-terminal domain	1	1	1
	Hydantoinase/oxoprolinase N-terminal region	1	1	1
	Hydrolytic ATP binding site of dynein motor region	1	1	1
	Hydroxyacylglutathione hydrolase C-terminus	1	1	1
	Hydroxymethylglutaryl-coenzyme A reductase	1	1	1
	Hydroxymethylglutaryl-coenzyme A synthase C terminal	1	1	1
	Hydroxymethylglutaryl-coenzyme A synthase N terminal	1	1	1
	Hypothetical methyltransferase	X	1	1
	Hypothetical protein FLILHELTA	1	X	1
	I/LWEQ domain	1	1	1
	ICE2	1	1	1
	ICP0-binding domain of Ubiquitin-specific protease 7	1	1	1
	IEC3 subunit of the Ino80 complex, chromatin re-modelling	1	1	1
	IGR protein motif	1	1	1
	IKI3 family	1	1	1
	IMP dehydrogenase / GMP reductase domain	1	1	1
	IMP-specific 5'-nucleotidase	X	1	1
	INO80 complex subunit Ies4	1	1	1
	IPP transferase	1	1	1
	IPT/TIG domain	1	1	1
	Ig-like domain from next to BRCA1 gene	1	1	1
	Ima1 N-terminal domain	X	1	1
	Imidazoleglycerol-phosphate dehydratase	2	1	1
	Iml2/Tetratricopeptide repeat protein 39	1	1	1
	Importin beta binding domain	1	1	1
	Importin repeat 6	1	1	1
	Indigoidine synthase A like protein	1	1	1
	Indole-3-glycerol phosphate synthase	1	1	1
	Indoleamine 2,3-dioxygenase	1	1	1
	Inheritance of peroxisomes protein 1	1	1	1
	Inhibitor of apoptosis-promoting Bax1	1	2	1
	Initiation factor eIF2 gamma, C terminal	1	1	1
	Inner centromere protein, ARK binding region	X	1	1
	Inner membrane component domain	X	1	1
	Inner membrane protein import complex subunit Tim54	1	1	1
	Inorganic pyrophosphatase	1	1	1
	Inositol phosphatase	1	1	1
	Inositol phospholipid synthesis and fat-storage-inducing TM	1	1	1
	Inositol-pentakisphosphate 2-kinase	1	1	1
	Inositolphosphorylceramide synthase subunit Kei1	1	1	1
	Insulin-induced protein (INSIG)	1	1	1
	Integral membrane protein DUF92	1	1	1
	Integral membrane protein EMC3/TMCO1-like	1	1	1
	Integral membrane protein S linking to the trans Golgi network	1	1	1
	Interferon-related developmental regulator (IFRD)	1	1	1
	Intron-binding protein aquarius N-terminus	1	1	1
	Invertebrate-AID/APOBEC-deaminase	1	2	1
	Ion channel regulatory protein UNC-93	1	1	1
	Iron permease FTR1 family	1	1	1
	Iron-containing alcohol dehydrogenase	1	1	1
	Iron-sulfur cluster assembly protein	X	1	1
	Iron-sulphur cluster biosynthesis	1	1	1
	KIX domain	1	1	1
	KRI1-like family	1	1	1
	KRI1-like family C-terminal	1	1	1
	Ketopantoate hydroxymethyltransferase	1	1	1
	Kiaa1109 N-terminal region	1	1	1
	Killer toxin-resistance protein 1	1	1	1
	Kinase associated domain 1	1	1	1
	Kinesin protein	1	1	1
	Kinesin-associated	1	1	1
	Kinesin-associated microtubule-binding	1	1	1
	Kinetochore CENP-C fungal homologue, Mif2, N-terminal	1	1	1
	Kinetochore complex Fta4 of Sim4 subunit, or CENP-50	1	X	1
	Kinetochore complex Sim4 subunit Fta1	1	1	1
	Kinetochore protein CHL4 like	1	1	1
	Kinetochore protein Mis14 like	1	1	1
	Knl1 RWD C-terminal domain	1	1	1
	Krr1 KH1 domain	1	1	1
	Ku70/Ku80 C-terminal arm	1	1	1
	LEM3 (ligand-effect modulator 3) family / CDC50 family	1	1	1
	LIM-domain binding protein	X	1	1
	LNS2 (Lipin/Ned1/Smp2)	1	1	1
	LUC7 N_terminus	X	1	1
	LYAR-type C2HC zinc finger	1	1	1
	LYR motif-containing protein 2-like	1	1	1
	Laa1/Sip1/HEATR5 HEAT repeat region	1	1	1
	Lactonase, 7-bladed beta-propeller	1	1	1
	Lariat debranching enzyme, C-terminal domain	1	1	1
	Las1-like	1	1	1
	Late endosomal/lysosomal adaptor and MAPK and MTOR activator	1	1	1
	Lecithin:cholesterol acyltransferase	1	1	1
	Leo1-like protein	1	1	1
	Lethal giant larvae(Lgl) like, C-terminal	1	1	1
	LeuA allosteric (dimerisation) domain	1	1	1
	Leucine-rich repeat	1	1	1
	Leucyl-tRNA synthetase, Domain 2	1	1	1
[truncated: 1,341 more rows]

## Sheet: Supp. Table S6
	Supplementary Table S6. Biological process at Level 2 Gene Ontology (GO) terms identified in Blumeria graminis f. sp. tritici Wtn1.
	GO ID	GO Name	Sequence count
	GO:0048518	positive regulation of biological process	127
	GO:0050789	regulation of biological process	509
	GO:0040007	growth	13
	GO:0000003	reproduction	83
	GO:0065007	biological regulation	534
	GO:0050896	response to stimulus	384
	GO:0008152	metabolic process	2368
	GO:0022414	reproductive process	63
	GO:0009987	cellular process	2856
	GO:0098754	detoxification	25
	GO:0032502	developmental process	34
	GO:0051179	localization	663
	GO:0042592	homeostatic process	56
	GO:0048519	negative regulation of biological process	160

## Sheet: Supp. Table S7
	Supplementary Table S7. Molecular function at level 2 Gene Ontology (GO) terms identified in Blumeria graminis f. sp. tritici Wtn1.
	GO ID	GO Name	Sequence count
	GO:0140299	small molecule sensor activity	24
	GO:0003774	cytoskeletal motor activity	17
	GO:0140104	molecular carrier activity	17
	GO:0045182	translation regulator activity	89
	GO:0060089	molecular transducer activity	9
	GO:0140110	transcription regulator activity	109
	GO:0140223	general transcription initiation factor activity	5
	GO:0140657	ATP-dependent activity	261
	GO:0016209	antioxidant activity	20
	GO:0005215	transporter activity	241
	GO:0003824	catalytic activity	2316
	GO:0060090	molecular adaptor activity	34
	GO:0005488	binding	2204
	GO:0098772	molecular function regulator activity	128
	GO:0044183	protein folding chaperone	20
	GO:0005198	structural molecule activity	149

## Sheet: Supp. Table S8
	Supplementary Table S8. Cellular component at level 2 Gene Ontology (GO) terms identified in Blumeria graminis f. sp. tritici Wtn1.
	GO ID	GO Name	Sequence count
	GO:0032991	protein-containing complex	1013
	GO:0110165	cellular anatomical entity	3004

## Sheet: Supp. Table S9
	Supplementary Table S9. Genes/enzymes associated with protein kinases family associated with KEGG Orthology.
	Protein kinases (58)
	Group	Family	ProtSeq count	Role	ProtSeq count
	Serine/threonine kinases: AGC group	PKA family	1	K04345 PKA; protein kinase A [EC:2.7.11.11]	1
		PDK1 family	1	K06276 PDPK1; 3-phosphoinositide dependent protein kinase-1 [EC:2.7.11.1]	1
		AKT/PKB family	1	K19800 SCH9; serine/threonine protein kinase SCH9 [EC:2.7.11.1]	1
		SGK family [OT]	1	K13303 SGK2; serum/glucocorticoid-regulated kinase 2 [EC:2.7.11.1]	1
		RSK family [OT]	1	K22008 PSK1; serine/threonine-protein kinase Psk1 [EC:2.7.11.1]	1
		MAST family [OT]	1	K12767 RIM15; serine/threonine-protein kinase RIM15 [EC:2.7.11.1]	1
		YANK family	1	K08793 STK32, YANK; serine/threonine kinase 32 [EC:2.7.11.1]	1
	Serine/threonine kinases: CAMK group	CAMK1 family [OT]	1	K08794 CAMK1; calcium/calmodulin-dependent protein kinase I [EC:2.7.11.17]	1
		CAMKL family	4	K02216 CHEK1; serine/threonine-protein kinase CHEK1 [EC:2.7.11.1]	1
				K07198 PRKAA, AMPK; 5'-AMP-activated protein kinase, catalytic alpha subunit [EC:2.7.11.31]	1
				K12761 SNF1; carbon catabolite-derepressing protein kinase [EC:2.7.11.1]	1
				K19852 KIN1_2; serine/threonine protein kinase KIN1/2 [EC:2.7.11.1]	1
		Other	1	K23785 RCK2, CLK1; serine/threonine-protein kinase RCK2 [EC:2.7.11.1]	1
	Serine/threonine kinases: CK1 group	CK1 family [OT]	1	K14758 HRR25; casein kinase I homolog HRR25 [EC:2.7.11.1]	1
	Serine/threonine kinases: CMGC group	CDK family	4	K02202 CDK7; cyclin-dependent kinase 7 [EC:2.7.11.22 2.7.11.23]	1
				K02208 CDK8_11; cyclin-dependent kinase 8/11 [EC:2.7.11.22 2.7.11.23]	1
				K15562 BUR1, SGV1; serine/threonine-protein kinase BUR1 [EC:2.7.11.22 2.7.11.23]	1
				K00916 CTK1; CTD kinase subunit alpha [EC:2.7.11.22 2.7.11.23]	1
		MAPK family [OT]	3	K04371 ERK, MAPK1_3; mitogen-activated protein kinase 1/3 [EC:2.7.11.24]	1
				K04464 MAPK7; mitogen-activated protein kinase 7 [EC:2.7.11.24]	1
				K04441 P38; p38 MAP kinase [EC:2.7.11.24]	1
		DYRK family [OT]	3	K18669 DYRK2_3_4; dual specificity tyrosine-phosphorylation-regulated kinase 2/3/4 [EC:2.7.12.1]	1
				K18670 YAK1; dual specificity protein kinase YAK1 [EC:2.7.12.1]	1
				K08827 PRPF4B; serine/threonine-protein kinase PRP4 [EC:2.7.11.1]	1
		RCK family [OT]	1	K12765 IME2; meiosis induction protein kinase IME2/SME1 [EC:2.7.11.1]	1
		SRPK family [OT]	1	K08832 SRPK3, STK23; serine/threonine-protein kinase SRPK3 [EC:2.7.11.1]	1
	Serine/threonine kinases: STE group	STE7 family	3	K08294 MKK1_2; mitogen-activated protein kinase kinase [EC:2.7.12.2]	1
				K11226 STE7; mitogen-activated protein kinase kinase [EC:2.7.12.2]	1
				K11227 PBS2; mitogen-activated protein kinase kinase [EC:2.7.12.2]	1
		STE20 family	2	K19833 CLA4; serine/threonine-protein kinase CLA4 [EC:2.7.11.1]	1
				K08838 STK24_25_MST4; serine/threonine-protein kinase 24/25/MST4 [EC:2.7.11.1]	1
		STE11 family	1	K11228 STE11; mitogen-activated protein kinase kinase kinase [EC:2.7.11.25]	1
		Other	2	K11229 BCK1; mitogen-activated protein kinase kinase kinase [EC:2.7.11.25]	1
				K11230 SSK2; mitogen-activated protein kinase kinase kinase [EC:2.7.11.25]	1
	Serine/threonine kinases: Other	BUB family	1	K02178 BUB1; checkpoint serine/threonine-protein kinase [EC:2.7.11.1]	1
		Bud32 family	1	K08851 TP53RK, PRPK, BUD32; TP53 regulating kinase and related kinases [EC:2.7.11.1]	1
		CDC7 family	1	K02214 CDC7; cell division control protein 7 [EC:2.7.11.1]	1
		CK2 family	1	K03097 CSNK2A; casein kinase II subunit alpha [EC:2.7.11.1]	1
		IRE family	1	K08852 ERN1; serine/threonine-protein kinase/endoribonuclease IRE1 [EC:2.7.11.1 3.1.26.-]	1
		NAK family [OT]	1	K08856 STK16; serine/threonine kinase 16 [EC:2.7.11.1]	1
		NEK family	1	K20872 NEK2; serine/threonine-protein kinase Nek2 [EC:2.7.11.1]	1
		PEK family [OT]	1	K16196 EIF2AK4; eukaryotic translation initiation factor 2-alpha kinase 4 [EC:2.7.11.1]	1
		SCY1 family [OT]	2	K08876 SCYL1; SCY1-like protein 1	1
				K17541 SCYL2; SCY1-like protein 2	1
		TTK family	1	K08866 TTK, MPS1; serine/threonine-protein kinase TTK/MPS1 [EC:2.7.12.1]	1
		ULK family [OT]	1	K08269 ULK2, ATG1; serine/threonine-protein kinase ULK2 [EC:2.7.11.1]	1
		VPS15 family	1	K08333 PIK3R4, VPS15; phosphoinositide-3-kinase, regulatory subunit 4 [EC:2.7.11.1]	1
		ABC1 family	4	K08869 ADCK, ABC1; aarF domain-containing kinase	4
		PDHK family [OT]	1	K00898 PDK2_3_4; pyruvate dehydrogenase kinase 2/3/4 [EC:2.7.11.2]	1
		PIKK family [OT]	4	K04728 ATM, TEL1; serine-protein kinase ATM [EC:2.7.11.1]	1
				K06640 ATR; serine/threonine-protein kinase ATR [EC:2.7.11.1]	1
				K07203 MTOR, FRAP, TOR; serine/threonine-protein kinase mTOR [EC:2.7.11.1]	1
				K08874 TRRAP; transformation/transcription domain-associated protein	1
		RIO family [OT]	2	K07178 RIOK1; RIO kinase 1 [EC:2.7.11.1]	1
				K07179 RIOK2; RIO kinase 2 [EC:2.7.11.1]	1
		Other	1	K21157 SAK1; SNF1-activating kinase 1 [EC:2.7.11.1]	1
	Histidine kinases	CheA family [OT]	1	K11354 cph1; two-component system, chemotaxis family, sensor kinase Cph1 [EC:2.7.13.3]	1
		Other	1	K19691 NIK1, TCSC; osomolarity two-component system, sensor histidine kinase NIK1 [EC:2.7.13.3]	1

## Sheet: Supp. Table S10
	Supplementary Table S10. Genes/enzymes associated with peptidases and inhibitors family associated with KEGG Orthology.
	Peptidases and inhibitors (89)
	Group	Family	ProtSeq count	Role	ProtSeq count
	Aspartic peptidases	Family A1: pepsin family	2	K06004 E3.4.23.18; aspergillopepsin I [EC:3.4.23.18]	1
				K01381 PEP4; saccharopepsin [EC:3.4.23.25]	1
		Family A22: presenilin family	1	K09595 HM13; minor histocompatibility antigen H13 [EC:3.4.23.-]	1
	Cysteine peptidases	Family C1: papain family	1	K01372 BLMH, pepC; bleomycin hydrolase [EC:3.4.22.40]	1
		Family C2: calpain family	1	K08576 CAPN7; calpain-7 [EC:3.4.22.-]	1
		Family C12: ubiquitin C-terminal hydrolase family	2	K05609 UCHL3, YUH1; ubiquitin carboxyl-terminal hydrolase L3 [EC:3.4.19.12]	1
				K05610 UCHL5, UCH37; ubiquitin carboxyl-terminal hydrolase L5 [EC:3.4.19.12]	1
		Family C14: caspase family	2	K22684 MCA1; metacaspase-1 [EC:3.4.22.-]	2
		Family C15: pyroglutamyl peptidase I family	1	K01304 pcp; pyroglutamyl-peptidase [EC:3.4.19.3]	1
		Family C19: ubiquitin-specific protease family	9	K11836 USP5_13, UBP14; ubiquitin carboxyl-terminal hydrolase 5/13 [EC:3.4.19.12]	1
				K11870 UBP1; ubiquitin carboxyl-terminal hydrolase 1 [EC:3.4.19.12]	1
				K11843 USP14, UBP6; ubiquitin carboxyl-terminal hydrolase 14 [EC:3.4.19.12]	1
				K11838 USP7, UBP15; ubiquitin carboxyl-terminal hydrolase 7 [EC:3.4.19.12]	1
				K11841 USP10, UBP3; ubiquitin carboxyl-terminal hydrolase 10 [EC:3.4.19.12]	1
				K11366 USP22_27_51, UBP8; ubiquitin carboxyl-terminal hydrolase 22/27/51 [EC:3.4.19.12]	1
				K11853 USP34; ubiquitin carboxyl-terminal hydrolase 34 [EC:3.4.19.12]	1
				K11872 UBP9_13; ubiquitin carboxyl-terminal hydrolase 9/13 [EC:3.4.19.12]	1
				K11874 UBP16; ubiquitin carboxyl-terminal hydrolase 16 [EC:3.4.19.12]	1
		Family C26: gamma-glutamyl hydrolase family		K01951 guaA, GMPS; GMP synthase (glutamine-hydrolysing) [EC:6.3.5.2]	2
		Family C44		K00764 purF, PPAT; amidophosphoribosyltransferase [EC:2.4.2.14]	1
				K00265 gltB; glutamate synthase (NADPH) large chain [EC:1.4.1.13]	1
				K00820 glmS, GFPT; glutamine---fructose-6-phosphate transaminase (isomerizing) [EC:2.6.1.16]	1
				K01953 asnB, ASNS; asparagine synthase (glutamine-hydrolysing) [EC:6.3.5.4]	2
		Family C48: Ulp1 endopeptidase family		K08597 SENP8, NEDP1, DEN1; sentrin-specific protease 8 [EC:3.4.22.68]	1
		Family C50: separase family		K02365 ESP1; separase [EC:3.4.22.49]	1
		Family C54: Aut2 peptidase family		K08342 ATG4; cysteine protease ATG4 [EC:3.4.22.-]	1
		Family C65		K09602 OTUB1; ubiquitin thioesterase protein OTUB1 [EC:3.4.19.12]	1
		Family C88		K13719 OTU1, YOD1; ubiquitin thioesterase OTU1 [EC:3.1.2.-]	1
		Family C97		K22762 DESI1, PPPDE2; desumoylating isopeptidase 1 [EC:3.4.-.-]	1
				K22763 DESI2, PPPDE1; deubiquitinase DESI2 [EC:3.4.19.12]	1
	Metallo peptidases	Family M1		K01254 LTA4H; leukotriene-A4 hydrolase [EC:3.3.2.6]	1
				K13721 APE2; aminopeptidase 2 [EC:3.4.11.-]	1
				K03128 TAF2; transcription initiation factor TFIID subunit 2	1
		Family M3		K01410 MIPEP; mitochondrial intermediate peptidase [EC:3.4.24.59]	1
				K13726 MEPB; metallopeptidase MepB [EC:3.4.24.-]	1
		Family M16: pitrilysin family		K01408 IDE, ide; insulysin [EC:3.4.24.56]	1
				K06972 PITRM1, PreP, CYM1; presequence protease [EC:3.4.24.-]	1
				K01412 PMPCA, MAS2; mitochondrial-processing peptidase subunit alpha [EC:3.4.24.64]	1
				K17732 PMPCB, MAS1; mitochondrial-processing peptidase subunit beta [EC:3.4.24.64]	1
				K00415 QCR2, UQCRC2; ubiquinol-cytochrome c reductase core subunit 2	1
		Family M18		K01267 DNPEP; aspartyl aminopeptidase [EC:3.4.11.21]	1
		Family M20		K14262 DUG2; di- and tripeptidase [EC:3.4.-.-]	1
				K15428 DUG1; Cys-Gly metallodipeptidase DUG1 [EC:3.4.13.-]	1
		Family M24		K01265 map; methionyl aminopeptidase [EC:3.4.11.18]	2
				K01262 pepP; Xaa-Pro aminopeptidase [EC:3.4.11.9]	1
		Family M28: aminopeptidase Y family		K01301 NAALAD; N-acetylated-alpha-linked acidic dipeptidase [EC:3.4.17.21]	2
				K00683 QPCT; glutaminyl-peptide cyclotransferase [EC:2.3.2.5]	1
		Family M41: FtsH endopeptidase family		K03798 ftsH, hflB; cell division protease FtsH [EC:3.4.24.-]	1
				K08956 AFG3; AFG3 family protein [EC:3.4.24.-]	1
				K08955 YME1; ATP-dependent metalloprotease [EC:3.4.24.-]	1
		Family M48: Ste24 endopeptidase family		K06013 STE24; STE24 endopeptidase [EC:3.4.24.84]	1
				K23010 OMA1; metalloendopeptidase OMA1, mitochondrial [EC:3.4.24.-]	1
		Family M67		K03030 PSMD14, RPN11, POH1; 26S proteasome regulatory subunit N11	1
				K09613 COPS5, CSN5; COP9 signalosome complex subunit 5 [EC:3.4.-.-]	1
				K11866 STAMBP, AMSH; STAM-binding protein [EC:3.4.19.12]	1
		Family M80		K22685 WSS1; DNA-dependent metalloprotease WSS1 [EC:3.4.24.-]	2
	Serine peptidases	Family S1: chymotrypsin family		K22686 NMA111; pro-apoptotic serine protease NMA111 [EC:3.4.21.-]	1
		Family S8: subtilisin family		K01336 PRB1; cerevisin [EC:3.4.21.48 3.4.21.-]	1
				K01341 KEX2; kexin [EC:3.4.21.61]	1
		Family S9: prolyl oligopeptidase family		K01282 DAP2; dipeptidyl aminopeptidase B [EC:3.4.14.-]	1
				K24083 ABHD13; abhydrolase domain-containing protein 13 [EC:3.-.-.-]	1
		Family S10		K13289 CTSA, CPY; cathepsin A (carboxypeptidase C) [EC:3.4.16.5]	1
				K01288 KEX1; carboxypeptidase D [EC:3.4.16.6]	3
		Family S14: ClpP endopeptidase family		K01358 clpP, CLPP; ATP-dependent Clp protease, protease subunit [EC:3.4.21.92]	1
		Family S16: lon protease family		K01338 lon; ATP-dependent Lon protease [EC:3.4.21.53]	1
				K08675 PRSS15, PIM1; ATP-dependent Lon protease [EC:3.4.21.53]	1
		Family S26: signal peptidase I family		K13280 SEC11, sipW; signal peptidase I [EC:3.4.21.89]	1
				K09647 IMP1; mitochondrial inner membrane protease subunit 1 [EC:3.4.21.-]	1
				K09648 IMP2; mitochondrial inner membrane protease subunit 2 [EC:3.4.21.-]	1
		Family S33		K01259 pip; proline iminopeptidase [EC:3.4.11.5]	1
				K08726 EPHX2; soluble epoxide hydrolase / lipid-phosphate phosphatase [EC:3.3.2.10 3.1.3.76]	1
				K13617 PPME1; protein phosphatase methylesterase 1 [EC:3.1.1.89]	1
		Family S53		K01279 TPP1, CLN2; tripeptidyl-peptidase I [EC:3.4.14.9]	1
		Family S54: Rhomboid family		K09650 PARL, PSARL, PCP1; rhomboid-like protein [EC:3.4.21.105]	1
	Threonine peptidases	Family T1: proteasome family		K02730 PSMA6; 20S proteasome subunit alpha 1 [EC:3.4.25.1]	1
				K02726 PSMA2; 20S proteasome subunit alpha 2 [EC:3.4.25.1]	1
				K02728 PSMA4; 20S proteasome subunit alpha 3 [EC:3.4.25.1]	1
				K02731 PSMA7; 20S proteasome subunit alpha 4 [EC:3.4.25.1]	1
				K02729 PSMA5; 20S proteasome subunit alpha 5 [EC:3.4.25.1]	1
				K02725 PSMA1; 20S proteasome subunit alpha 6 [EC:3.4.25.1]	1
				K02727 PSMA3; 20S proteasome subunit alpha 7 [EC:3.4.25.1]	1
				K02738 PSMB6; 20S proteasome subunit beta 1 [EC:3.4.25.1]	1
				K02739 PSMB7; 20S proteasome subunit beta 2 [EC:3.4.25.1]	1
				K02735 PSMB3; 20S proteasome subunit beta 3 [EC:3.4.25.1]	1
				K02734 PSMB2; 20S proteasome subunit beta 4 [EC:3.4.25.1]	1
				K02737 PSMB5; 20S proteasome subunit beta 5 [EC:3.4.25.1]	1
				K02732 PSMB1; 20S proteasome subunit beta 6 [EC:3.4.25.1]	1
				K02736 PSMB4; 20S proteasome subunit beta 7 [EC:3.4.25.1]	1
		Family T2		K08657 TASP1; taspase, threonine aspartase, 1 [EC:3.4.25.-]	1

[truncated: 4 more sheets: Supp. Table S11, Supp. Table S12, Supp. Table S13, Supp. Table S14]
